# Supplementary material for: 1-Benzyl-3-[(dimethyl­amino)methyl­ene]-4-phenyl-1H-1,4-benzodiazepin-2(3H)-one
Source: Acta Crystallogr Sect E Struct Rep Online. 2009 Aug 15;65(Pt 9):o2160. doi: 10.1107/S1600536809031687 (PMC2969969; doi:10.1107/S1600536809031687)
Supplement: Supplementary file 1 [file e-65-o2160-sup1.cif]

##############################################################################
###                                                                        ###
###        Electronic paper (Acta Crystallographica Section E)             ###
###                                                                        ###
##############################################################################
#                                                                            #
# This CIF contains the data in a paper accepted for publication in Acta     #
# Crystallographica Section E. It conforms to the requirements of Notes      #
# for Authors for Section E, and has been peer reviewed under the auspices   #
# of the IUCr Commission on Journals.                                        #
#                                                                            #
# Full details of the Crystallographic Information File format               #
# are given in the paper "The Crystallographic Information File (CIF):       #
# a New Standard Archive File for Crystallography" by S. R. Hall, F. H.      #
# Allen and I. D. Brown [Acta Cryst. (1991), A47, 655-685].                  #
#                                                                            #
# The current version of the core CIF dictionary is obtainable from          #
# ftp://ftp.iucr.org/pub/cif_core.dic. The current version number is 2.4.    #
#                                                                            #
# Software is freely available for graphical display of the structure(s) in  #
# this CIF.  For information consult the CIF home page http://www.iucr.org/  #
# cif/home.html                                                              #
#                                                                            #
# This file may be used for bona fide research purposes within the           #
# scientific community so long as proper attribution is given to the journal # 
# article from which it was obtained.                                        #
#                                                                            #
##############################################################################
                                             
data_global
_audit_creation_method     SHELXL-97
_journal_date_recd_electronic     2009-08-07
_journal_date_accepted     2009-08-11
_journal_name_full     'Acta Crystallographica, Section E'
_journal_year     2009
_journal_volume     65
_journal_issue      9
_journal_page_first     o2160
_journal_page_last     o2160
_journal_paper_category     QO
_journal_coeditor_code     TK2525
_publ_contact_author
;
     Dr. Seik Weng Ng
     Department of Chemistry
     University of Malaya
     50603 Kuala Lumpur
     Malaysia
;
_publ_contact_author_email     seikweng@um.edu.my
_publ_contact_author_fax     '03 7967 4193'
_publ_contact_author_phone     '03 7967 6778'
_publ_section_title
;\
1-Benzyl-3-[(dimethylamino)methylene]-4-phenyl-1<i>H</i>-1,4-benzodiazepin-\
2(3<i>H</i>)-one
;
loop_
    _publ_author_name
    _publ_author_address
    'Zemama, Redwan Mohamed'
;
Laboratoire de Chimie Organique H\'et\'erocyclique
P\^ole de Comp\'etences Pharmacochimie
Universit\'e Mohammed V-Agdal
BP 1014 Avenue Ibn Batout
Rabat
Morocco
;
    'Amari, Ibtissam'
;
Laboratoire de Chimie Organique H\'et\'erocyclique
P\^ole de Comp\'etences Pharmacochimie
Universit\'e Mohammed V-Agdal
BP 1014 Avenue Ibn Batout
Rabat
Morocco
;
    'Bouhfid, Rachid'
;
Institute of Nanomaterials and Nanotechnology
Avenue de l'Arm\'ee Royale
Madinat El Irfane
10100 Rabat
Morocco
;
    'Essassi, El Mokhtar'
;
Laboratoire de Chimie Organique H\'et\'erocyclique
P\^ole de Comp\'etences Pharmacochimie
Universit\'e Mohammed V-Agdal
BP 1014 Avenue Ibn Batout
Rabat
Morocco
;
    'Ng, Seik Weng'
;
Department of Chemistry
University of Malaya
50603 Kuala Lumpur
Malaysia
;
_publ_section_synopsis     .
data_I
_audit_creation_method     SHELXL-97
_chemical_name_systematic
;
1-Benzyl-3-[(dimethylamino)methylene]-4-phenyl-1<i>H</i>-
1,4-benzodiazepin-2(3<i>H</i>)-one
;
_chemical_name_common     ?
_chemical_formula_moiety     'C25 H23 N3 O'
_chemical_formula_sum     'C25 H23 N3 O'
_chemical_formula_iupac     'C25 H23 N3 O'
_chemical_formula_weight     381.46
_chemical_melting_point     ?
_symmetry_cell_setting     Monoclinic
_symmetry_space_group_name_H-M     'P 21'
_symmetry_space_group_name_Hall     'P 2yb'
loop_
    _symmetry_equiv_pos_as_xyz
    'x, y, z'
    '-x, y+1/2, -z'
_cell_length_a     8.9733(3)
_cell_length_b     26.3103(7)
_cell_length_c     9.9312(3)
_cell_angle_alpha     90
_cell_angle_beta     115.6440(10)
_cell_angle_gamma     90
_cell_volume     2113.70(10)
_cell_formula_units_Z     4
_cell_measurement_reflns_used     9099
_cell_measurement_theta_min     2.3
_cell_measurement_theta_max     28.2
_cell_measurement_temperature     293(2)
_exptl_crystal_description     Block
_exptl_crystal_colour     Yellow
_exptl_crystal_size_max     0.3
_exptl_crystal_size_mid     0.3
_exptl_crystal_size_min     0.3
_exptl_crystal_density_diffrn     1.199
_exptl_crystal_density_meas     ?
_exptl_crystal_density_method     'not measured'
_exptl_crystal_F_000     808
_exptl_absorpt_coefficient_mu     0.074
_exptl_absorpt_correction_type     None
_exptl_absorpt_process_details     ?
_exptl_absorpt_correction_T_min     ?
_exptl_absorpt_correction_T_max     ?
_diffrn_ambient_temperature     293(2)
_diffrn_radiation_type     MoK\a
_diffrn_radiation_wavelength     0.71073
_diffrn_radiation_source     'fine-focus sealed tube'
_diffrn_radiation_monochromator     graphite
_diffrn_measurement_device_type     'Bruker APEX2'
_diffrn_measurement_method     '\f and \w'
_diffrn_detector_area_resol_mean     ?
_diffrn_reflns_number     25753
_diffrn_reflns_av_R_equivalents     0.038
_diffrn_reflns_av_sigmaI/netI     0.030
_diffrn_reflns_theta_min     2.3
_diffrn_reflns_theta_max     27.5
_diffrn_reflns_theta_full     27.5
_diffrn_measured_fraction_theta_max     0.998
_diffrn_measured_fraction_theta_full     0.998
_diffrn_reflns_limit_h_min     -11
_diffrn_reflns_limit_h_max     11
_diffrn_reflns_limit_k_min     -33
_diffrn_reflns_limit_k_max     34
_diffrn_reflns_limit_l_min     -12
_diffrn_reflns_limit_l_max     12
_diffrn_standards_number     0
_diffrn_standards_interval_count     0
_diffrn_standards_interval_time     0
_diffrn_standards_decay_%     0
_reflns_number_total     4959
_reflns_number_gt     4091
_reflns_threshold_expression     I>2\s(I)
_refine_ls_structure_factor_coef     Fsqd
_refine_ls_matrix_type     full
_refine_ls_R_factor_all     0.057
_refine_ls_R_factor_gt     0.043
_refine_ls_wR_factor_gt     0.109
_refine_ls_wR_factor_ref     0.118
_refine_ls_goodness_of_fit_ref     1.03
_refine_ls_restrained_S_all     1.03
_refine_ls_number_reflns     4959
_refine_ls_number_parameters     527
_refine_ls_number_restraints     1
_refine_ls_hydrogen_treatment     constr
_refine_ls_weighting_scheme     calc
_refine_ls_weighting_details
         'calc w=1/[\s^2^(Fo^2^)+(0.0708P)^2^+0.1173P] where P=(Fo^2^+2Fc^2^)/3'
_atom_sites_solution_hydrogens     geom
_atom_sites_solution_primary     direct
_atom_sites_solution_secondary     difmap
_refine_ls_shift/su_max     0.001
_refine_ls_shift/su_mean     0.001
_refine_diff_density_max     0.25
_refine_diff_density_min     -0.17
_refine_ls_extinction_method     none
_refine_ls_extinction_coef     ?
_refine_ls_abs_structure_details     ?
_refine_ls_abs_structure_Flack     ?
loop_
    _atom_type_symbol
    _atom_type_description
    _atom_type_scat_dispersion_real
    _atom_type_scat_dispersion_imag
    _atom_type_scat_source
    'C' 'C' 0.0033 0.0000
                         'International Tables Vol C Tables 4.2.6.8 and 6.1.1.4'
    'H' 'H' 0.0000 0.0000
                         'International Tables Vol C Tables 4.2.6.8 and 6.1.1.4'
    'N' 'N' 0.0061 0.0000
                         'International Tables Vol C Tables 4.2.6.8 and 6.1.1.4'
    'O' 'O' 0.0106 0.0000
                         'International Tables Vol C Tables 4.2.6.8 and 6.1.1.4'
_computing_data_collection     'APEX2 (Bruker, 2005)'
_computing_cell_refinement     'SAINT (Bruker, 2005)'
_computing_data_reduction     'SAINT (Bruker, 2005)'
_computing_structure_solution     'SHELXS97 (Sheldrick, 2008)'
_computing_structure_refinement     'SHELXL97 (Sheldrick, 2008)'
_computing_molecular_graphics     'X-SEED (Barbour, 2001)'
_computing_publication_material     'publCIF (Westrip, 2009)'
loop_
    _atom_site_type_symbol
    _atom_site_label
    _atom_site_fract_x
    _atom_site_fract_y
    _atom_site_fract_z
    _atom_site_U_iso_or_equiv
    _atom_site_adp_type
    _atom_site_calc_flag
    _atom_site_refinement_flags
    _atom_site_occupancy
    _atom_site_disorder_assembly
    _atom_site_disorder_group
    O O1 0.4567(3) 0.50001(9) 0.2429(3) 0.0798(8) Uani d . 1 . .
    O O2 -0.0517(2) 0.22010(11) 0.2356(2) 0.0676(7) Uani d . 1 . .
    N N1 0.7169(3) 0.47041(9) 0.3628(3) 0.0533(6) Uani d . 1 . .
    N N2 0.7751(3) 0.38557(8) 0.2028(3) 0.0442(5) Uani d . 1 . .
    N N3 0.2708(3) 0.35681(10) 0.1081(3) 0.0594(6) Uani d . 1 . .
    N N4 0.2245(2) 0.21276(8) 0.3724(2) 0.0389(4) Uani d . 1 . .
    N N5 0.3779(2) 0.14267(8) 0.2472(2) 0.0387(4) Uani d . 1 . .
    N N6 -0.0202(3) 0.18176(10) -0.1543(2) 0.0542(6) Uani d . 1 . .
    C C1 0.7741(4) 0.52148(12) 0.4267(4) 0.0659(9) Uani d . 1 . .
    H H1A 0.7646 0.5244 0.5200 0.079 Uiso calc R 1 . .
    H H1B 0.7023 0.5469 0.3587 0.079 Uiso calc R 1 . .
    C C2 0.9491(4) 0.53244(11) 0.4550(3) 0.0554(7) Uani d . 1 . .
    C C3 1.0522(6) 0.55963(16) 0.5788(5) 0.0892(13) Uani d . 1 . .
    H H3 1.0140 0.5697 0.6480 0.107 Uiso calc R 1 . .
    C C4 1.2105(7) 0.5723(2) 0.6026(7) 0.120(2) Uani d . 1 . .
    H H4 1.2771 0.5908 0.6871 0.144 Uiso calc R 1 . .
    C C5 1.2692(6) 0.5583(2) 0.5057(7) 0.1061(17) Uani d . 1 . .
    H H5 1.3760 0.5672 0.5222 0.127 Uiso calc R 1 . .
    C C6 1.1719(5) 0.53067(18) 0.3822(5) 0.0850(11) Uani d . 1 . .
    H H6 1.2128 0.5204 0.3150 0.102 Uiso calc R 1 . .
    C C7 1.0129(4) 0.51803(13) 0.3574(4) 0.0646(8) Uani d . 1 . .
    H H7 0.9474 0.4994 0.2728 0.077 Uiso calc R 1 . .
    C C8 0.8150(3) 0.42770(10) 0.4385(3) 0.0462(6) Uani d . 1 . .
    C C9 0.8904(4) 0.42662(13) 0.5933(4) 0.0609(8) Uani d . 1 . .
    H H9 0.8712 0.4529 0.6464 0.073 Uiso calc R 1 . .
    C C10 0.9937(4) 0.38716(15) 0.6696(4) 0.0653(8) Uani d . 1 . .
    H H10 1.0424 0.3867 0.7734 0.078 Uiso calc R 1 . .
    C C11 1.0243(4) 0.34859(13) 0.5920(4) 0.0584(7) Uani d . 1 . .
    H H11 1.0934 0.3219 0.6434 0.070 Uiso calc R 1 . .
    C C12 0.9533(3) 0.34936(11) 0.4390(3) 0.0475(6) Uani d . 1 . .
    H H12 0.9785 0.3238 0.3874 0.057 Uiso calc R 1 . .
    C C13 0.8435(3) 0.38794(9) 0.3592(3) 0.0404(5) Uani d . 1 . .
    C C14 0.6213(3) 0.39644(10) 0.1254(3) 0.0426(6) Uani d . 1 . .
    C C15 0.5592(3) 0.39494(11) -0.0400(3) 0.0507(7) Uani d . 1 . .
    C C16 0.6396(4) 0.36447(14) -0.1030(4) 0.0643(8) Uani d . 1 . .
    H H16 0.7246 0.3430 -0.0427 0.077 Uiso calc R 1 . .
    C C17 0.5928(6) 0.36622(19) -0.2549(5) 0.0898(14) Uani d . 1 . .
    H H17 0.6471 0.3461 -0.2967 0.108 Uiso calc R 1 . .
    C C18 0.4649(7) 0.3979(2) -0.3453(5) 0.0981(16) Uani d . 1 . .
    H H18 0.4348 0.3993 -0.4474 0.118 Uiso calc R 1 . .
    C C19 0.3842(6) 0.4266(2) -0.2859(5) 0.0903(14) Uani d . 1 . .
    H H19 0.2975 0.4474 -0.3473 0.108 Uiso calc R 1 . .
    C C20 0.4305(4) 0.42525(15) -0.1321(4) 0.0696(9) Uani d . 1 . .
    H H20 0.3739 0.4450 -0.0918 0.084 Uiso calc R 1 . .
    C C21 0.5079(3) 0.41522(11) 0.1880(3) 0.0473(6) Uani d . 1 . .
    C C22 0.5557(3) 0.46494(11) 0.2668(4) 0.0531(7) Uani d . 1 . .
    C C23 0.3567(3) 0.39855(12) 0.1694(3) 0.0522(7) Uani d . 1 . .
    H H23 0.3030 0.4207 0.2069 0.063 Uiso calc R 1 . .
    C C24 0.1156(4) 0.34505(16) 0.1107(5) 0.0756(10) Uani d . 1 . .
    H H24A 0.0819 0.3731 0.1530 0.113 Uiso calc R 1 . .
    H H24B 0.1279 0.3152 0.1703 0.113 Uiso calc R 1 . .
    H H24C 0.0335 0.3390 0.0107 0.113 Uiso calc R 1 . .
    C C25 0.3329(4) 0.31667(13) 0.0448(4) 0.0618(8) Uani d . 1 . .
    H H25A 0.4515 0.3170 0.0918 0.093 Uiso calc R 1 . .
    H H25B 0.2938 0.3222 -0.0606 0.093 Uiso calc R 1 . .
    H H25C 0.2941 0.2843 0.0614 0.093 Uiso calc R 1 . .
    C C26 0.2094(3) 0.22775(11) 0.5084(3) 0.0433(6) Uani d . 1 . .
    H H26A 0.1039 0.2160 0.5017 0.052 Uiso calc R 1 . .
    H H26B 0.2108 0.2645 0.5151 0.052 Uiso calc R 1 . .
    C C27 0.3454(3) 0.20659(10) 0.6471(3) 0.0385(5) Uani d . 1 . .
    C C28 0.4192(4) 0.23647(11) 0.7735(3) 0.0506(7) Uani d . 1 . .
    H H28 0.3895 0.2705 0.7694 0.061 Uiso calc R 1 . .
    C C29 0.5365(4) 0.21660(14) 0.9058(3) 0.0643(8) Uani d . 1 . .
    H H29 0.5844 0.2371 0.9900 0.077 Uiso calc R 1 . .
    C C30 0.5822(4) 0.16642(15) 0.9128(3) 0.0644(8) Uani d . 1 . .
    H H30 0.6591 0.1527 1.0024 0.077 Uiso calc R 1 . .
    C C31 0.5143(4) 0.13667(13) 0.7877(4) 0.0630(8) Uani d . 1 . .
    H H31 0.5475 0.1030 0.7916 0.076 Uiso calc R 1 . .
    C C32 0.3955(4) 0.15661(10) 0.6542(3) 0.0507(6) Uani d . 1 . .
    H H32 0.3498 0.1362 0.5696 0.061 Uiso calc R 1 . .
    C C33 0.3757(3) 0.22508(9) 0.3639(2) 0.0344(5) Uani d . 1 . .
    C C34 0.4547(3) 0.27062(10) 0.4213(3) 0.0414(5) Uani d . 1 . .
    H H34 0.4093 0.2930 0.4659 0.050 Uiso calc R 1 . .
    C C35 0.6004(3) 0.28346(11) 0.4134(3) 0.0470(6) Uani d . 1 . .
    H H35 0.6518 0.3143 0.4514 0.056 Uiso calc R 1 . .
    C C36 0.6686(3) 0.24983(11) 0.3485(3) 0.0462(6) Uani d . 1 . .
    H H36 0.7653 0.2584 0.3410 0.055 Uiso calc R 1 . .
    C C37 0.5936(3) 0.20385(11) 0.2952(3) 0.0414(5) Uani d . 1 . .
    H H37 0.6430 0.1810 0.2555 0.050 Uiso calc R 1 . .
    C C38 0.4454(3) 0.19078(9) 0.2991(2) 0.0346(5) Uani d . 1 . .
    C C39 0.2219(3) 0.13862(9) 0.1633(2) 0.0347(5) Uani d . 1 . .
    C C40 0.1538(3) 0.08647(10) 0.1183(3) 0.0399(5) Uani d . 1 . .
    C C41 0.2590(4) 0.04589(12) 0.1369(4) 0.0618(8) Uani d . 1 . .
    H H41 0.3723 0.0513 0.1747 0.074 Uiso calc R 1 . .
    C C42 0.1952(5) -0.00297(13) 0.0990(5) 0.0770(10) Uani d . 1 . .
    H H42 0.2665 -0.0302 0.1126 0.092 Uiso calc R 1 . .
    C C43 0.0313(5) -0.01128(13) 0.0430(4) 0.0743(10) Uani d . 1 . .
    H H43 -0.0097 -0.0441 0.0168 0.089 Uiso calc R 1 . .
    C C44 -0.0745(4) 0.02783(13) 0.0242(4) 0.0669(9) Uani d . 1 . .
    H H44 -0.1875 0.0218 -0.0140 0.080 Uiso calc R 1 . .
    C C45 -0.0137(4) 0.07677(11) 0.0622(3) 0.0526(7) Uani d . 1 . .
    H H45 -0.0866 0.1034 0.0498 0.063 Uiso calc R 1 . .
    C C46 0.1031(3) 0.18180(9) 0.1194(3) 0.0362(5) Uani d . 1 . .
    C C47 0.0810(3) 0.20655(10) 0.2424(3) 0.0396(5) Uani d . 1 . .
    C C48 -0.0072(3) 0.19553(10) -0.0206(3) 0.0424(6) Uani d . 1 . .
    H H48 -0.0873 0.2185 -0.0233 0.051 Uiso calc R 1 . .
    C C49 -0.1540(5) 0.2023(2) -0.2892(4) 0.0953(14) Uani d . 1 . .
    H H49A -0.2265 0.2222 -0.2622 0.143 Uiso calc R 1 . .
    H H49B -0.2149 0.1749 -0.3529 0.143 Uiso calc R 1 . .
    H H49C -0.1084 0.2233 -0.3411 0.143 Uiso calc R 1 . .
    C C50 0.0990(4) 0.15021(15) -0.1764(4) 0.0656(9) Uani d . 1 . .
    H H50A 0.2077 0.1573 -0.0999 0.098 Uiso calc R 1 . .
    H H50B 0.0957 0.1573 -0.2725 0.098 Uiso calc R 1 . .
    H H50C 0.0729 0.1151 -0.1715 0.098 Uiso calc R 1 . .
loop_
    _atom_site_aniso_label
    _atom_site_aniso_U_11
    _atom_site_aniso_U_22
    _atom_site_aniso_U_33
    _atom_site_aniso_U_12
    _atom_site_aniso_U_13
    _atom_site_aniso_U_23
    O1 0.0545(13) 0.0591(13) 0.116(2) 0.0199(11) 0.0279(13) -0.0034(14)
    O2 0.0329(9) 0.1096(18) 0.0546(11) 0.0214(10) 0.0135(8) -0.0147(12)
    N1 0.0455(12) 0.0397(11) 0.0682(15) 0.0073(10) 0.0186(11) -0.0038(11)
    N2 0.0361(11) 0.0416(11) 0.0536(13) -0.0007(9) 0.0180(10) -0.0034(10)
    N3 0.0413(13) 0.0622(15) 0.0681(16) -0.0048(11) 0.0175(12) 0.0114(13)
    N4 0.0310(9) 0.0552(12) 0.0319(9) 0.0041(9) 0.0151(8) -0.0025(9)
    N5 0.0324(10) 0.0427(10) 0.0393(10) 0.0059(8) 0.0139(9) -0.0010(9)
    N6 0.0511(13) 0.0698(15) 0.0336(10) 0.0000(12) 0.0110(10) 0.0079(11)
    C1 0.070(2) 0.0432(15) 0.085(2) 0.0054(14) 0.0341(18) -0.0158(15)
    C2 0.0656(19) 0.0390(14) 0.0534(16) -0.0019(12) 0.0180(14) -0.0040(12)
    C3 0.108(3) 0.079(3) 0.076(3) -0.021(2) 0.035(2) -0.028(2)
    C4 0.114(4) 0.105(4) 0.101(4) -0.055(3) 0.010(3) -0.028(3)
    C5 0.079(3) 0.099(3) 0.115(4) -0.029(3) 0.019(3) 0.022(3)
    C6 0.072(2) 0.095(3) 0.086(3) 0.000(2) 0.033(2) 0.020(2)
    C7 0.066(2) 0.0657(19) 0.0523(17) -0.0016(16) 0.0167(15) -0.0047(15)
    C8 0.0367(13) 0.0426(13) 0.0571(16) 0.0019(10) 0.0184(12) -0.0028(12)
    C9 0.0576(18) 0.0663(19) 0.0562(17) 0.0075(15) 0.0220(15) -0.0102(15)
    C10 0.0563(18) 0.081(2) 0.0472(16) 0.0087(17) 0.0115(14) 0.0015(16)
    C11 0.0450(15) 0.0605(17) 0.0595(18) 0.0118(14) 0.0131(14) 0.0101(15)
    C12 0.0353(13) 0.0443(13) 0.0607(17) 0.0044(11) 0.0186(12) -0.0018(12)
    C13 0.0296(11) 0.0415(12) 0.0510(14) -0.0006(10) 0.0183(11) 0.0001(11)
    C14 0.0328(12) 0.0395(12) 0.0543(15) -0.0053(10) 0.0176(11) 0.0002(11)
    C15 0.0436(14) 0.0525(15) 0.0509(15) -0.0154(12) 0.0156(12) -0.0009(13)
    C16 0.0627(19) 0.0666(19) 0.0628(19) -0.0213(16) 0.0264(16) -0.0170(16)
    C17 0.106(3) 0.101(3) 0.068(2) -0.039(3) 0.043(3) -0.030(2)
    C18 0.106(4) 0.124(4) 0.053(2) -0.048(3) 0.024(2) -0.006(2)
    C19 0.085(3) 0.102(3) 0.063(2) -0.022(2) 0.011(2) 0.019(2)
    C20 0.0540(18) 0.082(2) 0.0628(19) -0.0079(17) 0.0154(15) 0.0126(18)
    C21 0.0332(13) 0.0510(15) 0.0534(15) 0.0041(11) 0.0148(12) 0.0076(12)
    C22 0.0406(14) 0.0514(15) 0.0709(19) 0.0110(12) 0.0276(14) 0.0037(14)
    C23 0.0382(14) 0.0561(17) 0.0598(17) 0.0065(12) 0.0188(13) 0.0109(14)
    C24 0.0465(17) 0.080(2) 0.103(3) -0.0055(16) 0.0344(18) 0.020(2)
    C25 0.0614(19) 0.0594(18) 0.0644(19) -0.0027(15) 0.0271(16) 0.0008(15)
    C26 0.0387(13) 0.0580(15) 0.0384(12) 0.0078(11) 0.0215(11) -0.0030(11)
    C27 0.0376(12) 0.0487(13) 0.0354(11) 0.0012(10) 0.0215(10) 0.0004(10)
    C28 0.0554(16) 0.0528(16) 0.0432(14) 0.0052(12) 0.0209(12) -0.0048(12)
    C29 0.0660(19) 0.079(2) 0.0407(14) 0.0038(17) 0.0168(14) -0.0119(15)
    C30 0.0549(18) 0.085(2) 0.0454(16) 0.0136(16) 0.0146(14) 0.0119(16)
    C31 0.069(2) 0.0517(16) 0.0672(19) 0.0133(15) 0.0283(17) 0.0141(15)
    C32 0.0550(16) 0.0454(14) 0.0479(14) -0.0003(12) 0.0189(13) -0.0027(12)
    C33 0.0278(10) 0.0450(12) 0.0286(10) 0.0033(9) 0.0104(9) 0.0007(9)
    C34 0.0423(13) 0.0458(14) 0.0370(12) 0.0023(10) 0.0180(11) -0.0049(10)
    C35 0.0473(15) 0.0484(14) 0.0426(13) -0.0073(11) 0.0168(12) -0.0031(11)
    C36 0.0342(13) 0.0617(16) 0.0437(14) -0.0055(11) 0.0177(11) 0.0025(12)
    C37 0.0344(12) 0.0540(14) 0.0371(12) 0.0058(11) 0.0165(10) -0.0002(11)
    C38 0.0299(11) 0.0410(12) 0.0286(10) 0.0046(9) 0.0086(9) 0.0013(9)
    C39 0.0341(11) 0.0401(12) 0.0307(10) 0.0051(9) 0.0146(9) -0.0009(9)
    C40 0.0404(13) 0.0433(13) 0.0334(11) 0.0027(10) 0.0134(10) 0.0000(10)
    C41 0.0542(17) 0.0476(15) 0.073(2) 0.0075(14) 0.0173(15) -0.0092(15)
    C42 0.082(3) 0.0462(17) 0.091(3) 0.0060(17) 0.026(2) -0.0073(17)
    C43 0.091(3) 0.0453(17) 0.068(2) -0.0155(17) 0.018(2) -0.0056(15)
    C44 0.0591(19) 0.066(2) 0.0635(19) -0.0203(16) 0.0147(16) 0.0001(16)
    C45 0.0459(15) 0.0496(15) 0.0548(16) -0.0038(12) 0.0147(13) 0.0027(13)
    C46 0.0301(11) 0.0399(12) 0.0341(11) 0.0030(9) 0.0096(9) 0.0003(10)
    C47 0.0322(12) 0.0471(13) 0.0392(12) 0.0082(10) 0.0150(10) 0.0020(11)
    C48 0.0351(12) 0.0457(13) 0.0428(13) 0.0030(10) 0.0135(10) 0.0047(11)
    C49 0.078(2) 0.147(4) 0.0382(16) 0.010(3) 0.0034(16) 0.020(2)
    C50 0.075(2) 0.084(2) 0.0486(16) -0.0062(18) 0.0373(16) -0.0038(16)
loop_
    _geom_bond_atom_site_label_1
    _geom_bond_atom_site_label_2
    _geom_bond_site_symmetry_2
    _geom_bond_distance
    _geom_bond_publ_flag
    O1 C22 . 1.231(3) ?
    O2 C47 . 1.216(3) ?
    N1 C22 . 1.352(4) ?
    N1 C8 . 1.425(3) ?
    N1 C1 . 1.480(4) ?
    N2 C14 . 1.288(3) ?
    N2 C13 . 1.403(3) ?
    N3 C23 . 1.328(4) ?
    N3 C24 . 1.438(4) ?
    N3 C25 . 1.458(5) ?
    N4 C47 . 1.383(3) ?
    N4 C33 . 1.432(3) ?
    N4 C26 . 1.469(3) ?
    N5 C39 . 1.286(3) ?
    N5 C38 . 1.402(3) ?
    N6 C48 . 1.332(4) ?
    N6 C50 . 1.444(4) ?
    N6 C49 . 1.461(4) ?
    C1 C2 . 1.499(5) ?
    C1 H1A . 0.9700 ?
    C1 H1B . 0.9700 ?
    C2 C7 . 1.375(5) ?
    C2 C3 . 1.377(5) ?
    C3 C4 . 1.376(8) ?
    C3 H3 . 0.9300 ?
    C4 C5 . 1.333(9) ?
    C4 H4 . 0.9300 ?
    C5 C6 . 1.367(7) ?
    C5 H5 . 0.9300 ?
    C6 C7 . 1.379(5) ?
    C6 H6 . 0.9300 ?
    C7 H7 . 0.9300 ?
    C8 C9 . 1.386(4) ?
    C8 C13 . 1.398(4) ?
    C9 C10 . 1.379(5) ?
    C9 H9 . 0.9300 ?
    C10 C11 . 1.372(5) ?
    C10 H10 . 0.9300 ?
    C11 C12 . 1.371(4) ?
    C11 H11 . 0.9300 ?
    C12 C13 . 1.397(4) ?
    C12 H12 . 0.9300 ?
    C14 C21 . 1.488(4) ?
    C14 C15 . 1.489(4) ?
    C15 C20 . 1.375(5) ?
    C15 C16 . 1.394(5) ?
    C16 C17 . 1.380(5) ?
    C16 H16 . 0.9300 ?
    C17 C18 . 1.388(8) ?
    C17 H17 . 0.9300 ?
    C18 C19 . 1.346(7) ?
    C18 H18 . 0.9300 ?
    C19 C20 . 1.399(6) ?
    C19 H19 . 0.9300 ?
    C20 H20 . 0.9300 ?
    C21 C23 . 1.360(4) ?
    C21 C22 . 1.489(4) ?
    C23 H23 . 0.9300 ?
    C24 H24A . 0.9600 ?
    C24 H24B . 0.9600 ?
    C24 H24C . 0.9600 ?
    C25 H25A . 0.9600 ?
    C25 H25B . 0.9600 ?
    C25 H25C . 0.9600 ?
    C26 C27 . 1.497(4) ?
    C26 H26A . 0.9700 ?
    C26 H26B . 0.9700 ?
    C27 C28 . 1.383(4) ?
    C27 C32 . 1.382(4) ?
    C28 C29 . 1.382(4) ?
    C28 H28 . 0.9300 ?
    C29 C30 . 1.375(5) ?
    C29 H29 . 0.9300 ?
    C30 C31 . 1.369(5) ?
    C30 H30 . 0.9300 ?
    C31 C32 . 1.395(4) ?
    C31 H31 . 0.9300 ?
    C32 H32 . 0.9300 ?
    C33 C34 . 1.383(3) ?
    C33 C38 . 1.403(3) ?
    C34 C35 . 1.385(4) ?
    C34 H34 . 0.9300 ?
    C35 C36 . 1.384(4) ?
    C35 H35 . 0.9300 ?
    C36 C37 . 1.374(4) ?
    C36 H36 . 0.9300 ?
    C37 C38 . 1.391(3) ?
    C37 H37 . 0.9300 ?
    C39 C46 . 1.488(3) ?
    C39 C40 . 1.490(4) ?
    C40 C45 . 1.382(4) ?
    C40 C41 . 1.384(4) ?
    C41 C42 . 1.391(5) ?
    C41 H41 . 0.9300 ?
    C42 C43 . 1.346(5) ?
    C42 H42 . 0.9300 ?
    C43 C44 . 1.357(5) ?
    C43 H43 . 0.9300 ?
    C44 C45 . 1.385(4) ?
    C44 H44 . 0.9300 ?
    C45 H45 . 0.9300 ?
    C46 C48 . 1.360(3) ?
    C46 C47 . 1.472(3) ?
    C48 H48 . 0.9300 ?
    C49 H49A . 0.9600 ?
    C49 H49B . 0.9600 ?
    C49 H49C . 0.9600 ?
    C50 H50A . 0.9600 ?
    C50 H50B . 0.9600 ?
    C50 H50C . 0.9600 ?
loop_
    _geom_angle_atom_site_label_1
    _geom_angle_atom_site_label_2
    _geom_angle_atom_site_label_3
    _geom_angle_site_symmetry_1
    _geom_angle_site_symmetry_3
    _geom_angle
    _geom_angle_publ_flag
    C22 N1 C8 . . 121.1(2) ?
    C22 N1 C1 . . 117.8(2) ?
    C8 N1 C1 . . 118.0(2) ?
    C14 N2 C13 . . 119.6(2) ?
    C23 N3 C24 . . 123.0(3) ?
    C23 N3 C25 . . 122.9(3) ?
    C24 N3 C25 . . 113.9(3) ?
    C47 N4 C33 . . 119.68(19) ?
    C47 N4 C26 . . 118.08(19) ?
    C33 N4 C26 . . 117.39(19) ?
    C39 N5 C38 . . 119.3(2) ?
    C48 N6 C50 . . 123.8(2) ?
    C48 N6 C49 . . 119.7(3) ?
    C50 N6 C49 . . 116.2(3) ?
    N1 C1 C2 . . 113.3(2) ?
    N1 C1 H1A . . 108.9 ?
    C2 C1 H1A . . 108.9 ?
    N1 C1 H1B . . 108.9 ?
    C2 C1 H1B . . 108.9 ?
    H1A C1 H1B . . 107.7 ?
    C7 C2 C3 . . 116.7(4) ?
    C7 C2 C1 . . 122.5(3) ?
    C3 C2 C1 . . 120.8(4) ?
    C4 C3 C2 . . 121.6(5) ?
    C4 C3 H3 . . 119.2 ?
    C2 C3 H3 . . 119.2 ?
    C5 C4 C3 . . 120.7(5) ?
    C5 C4 H4 . . 119.7 ?
    C3 C4 H4 . . 119.7 ?
    C4 C5 C6 . . 119.7(5) ?
    C4 C5 H5 . . 120.1 ?
    C6 C5 H5 . . 120.1 ?
    C5 C6 C7 . . 119.9(5) ?
    C5 C6 H6 . . 120.1 ?
    C7 C6 H6 . . 120.1 ?
    C2 C7 C6 . . 121.4(4) ?
    C2 C7 H7 . . 119.3 ?
    C6 C7 H7 . . 119.3 ?
    C9 C8 C13 . . 119.3(2) ?
    C9 C8 N1 . . 119.7(3) ?
    C13 C8 N1 . . 121.0(3) ?
    C10 C9 C8 . . 121.0(3) ?
    C10 C9 H9 . . 119.5 ?
    C8 C9 H9 . . 119.5 ?
    C11 C10 C9 . . 119.9(3) ?
    C11 C10 H10 . . 120.1 ?
    C9 C10 H10 . . 120.1 ?
    C12 C11 C10 . . 120.1(3) ?
    C12 C11 H11 . . 119.9 ?
    C10 C11 H11 . . 119.9 ?
    C11 C12 C13 . . 121.0(3) ?
    C11 C12 H12 . . 119.5 ?
    C13 C12 H12 . . 119.5 ?
    C8 C13 C12 . . 118.7(2) ?
    C8 C13 N2 . . 123.9(2) ?
    C12 C13 N2 . . 117.3(2) ?
    N2 C14 C21 . . 125.0(2) ?
    N2 C14 C15 . . 116.4(2) ?
    C21 C14 C15 . . 118.2(2) ?
    C20 C15 C16 . . 118.9(3) ?
    C20 C15 C14 . . 121.6(3) ?
    C16 C15 C14 . . 119.4(3) ?
    C17 C16 C15 . . 119.9(4) ?
    C17 C16 H16 . . 120.0 ?
    C15 C16 H16 . . 120.0 ?
    C16 C17 C18 . . 120.2(4) ?
    C16 C17 H17 . . 119.9 ?
    C18 C17 H17 . . 119.9 ?
    C19 C18 C17 . . 120.3(4) ?
    C19 C18 H18 . . 119.9 ?
    C17 C18 H18 . . 119.9 ?
    C18 C19 C20 . . 120.1(4) ?
    C18 C19 H19 . . 119.9 ?
    C20 C19 H19 . . 119.9 ?
    C15 C20 C19 . . 120.5(4) ?
    C15 C20 H20 . . 119.7 ?
    C19 C20 H20 . . 119.7 ?
    C23 C21 C14 . . 131.2(3) ?
    C23 C21 C22 . . 113.5(3) ?
    C14 C21 C22 . . 114.7(2) ?
    O1 C22 N1 . . 121.2(3) ?
    O1 C22 C21 . . 122.5(3) ?
    N1 C22 C21 . . 116.2(2) ?
    N3 C23 C21 . . 132.5(3) ?
    N3 C23 H23 . . 113.7 ?
    C21 C23 H23 . . 113.7 ?
    N3 C24 H24A . . 109.5 ?
    N3 C24 H24B . . 109.5 ?
    H24A C24 H24B . . 109.5 ?
    N3 C24 H24C . . 109.5 ?
    H24A C24 H24C . . 109.5 ?
    H24B C24 H24C . . 109.5 ?
    N3 C25 H25A . . 109.5 ?
    N3 C25 H25B . . 109.5 ?
    H25A C25 H25B . . 109.5 ?
    N3 C25 H25C . . 109.5 ?
    H25A C25 H25C . . 109.5 ?
    H25B C25 H25C . . 109.5 ?
    N4 C26 C27 . . 112.6(2) ?
    N4 C26 H26A . . 109.1 ?
    C27 C26 H26A . . 109.1 ?
    N4 C26 H26B . . 109.1 ?
    C27 C26 H26B . . 109.1 ?
    H26A C26 H26B . . 107.8 ?
    C28 C27 C32 . . 118.5(2) ?
    C28 C27 C26 . . 120.2(2) ?
    C32 C27 C26 . . 121.2(2) ?
    C27 C28 C29 . . 121.1(3) ?
    C27 C28 H28 . . 119.5 ?
    C29 C28 H28 . . 119.5 ?
    C30 C29 C28 . . 119.9(3) ?
    C30 C29 H29 . . 120.0 ?
    C28 C29 H29 . . 120.0 ?
    C31 C30 C29 . . 119.8(3) ?
    C31 C30 H30 . . 120.1 ?
    C29 C30 H30 . . 120.1 ?
    C30 C31 C32 . . 120.3(3) ?
    C30 C31 H31 . . 119.8 ?
    C32 C31 H31 . . 119.8 ?
    C27 C32 C31 . . 120.3(3) ?
    C27 C32 H32 . . 119.8 ?
    C31 C32 H32 . . 119.8 ?
    C34 C33 C38 . . 119.7(2) ?
    C34 C33 N4 . . 120.1(2) ?
    C38 C33 N4 . . 120.2(2) ?
    C33 C34 C35 . . 121.1(2) ?
    C33 C34 H34 . . 119.5 ?
    C35 C34 H34 . . 119.5 ?
    C36 C35 C34 . . 119.3(3) ?
    C36 C35 H35 . . 120.4 ?
    C34 C35 H35 . . 120.4 ?
    C37 C36 C35 . . 120.1(2) ?
    C37 C36 H36 . . 120.0 ?
    C35 C36 H36 . . 120.0 ?
    C36 C37 C38 . . 121.4(2) ?
    C36 C37 H37 . . 119.3 ?
    C38 C37 H37 . . 119.3 ?
    C37 C38 N5 . . 118.6(2) ?
    C37 C38 C33 . . 118.4(2) ?
    N5 C38 C33 . . 122.8(2) ?
    N5 C39 C46 . . 124.5(2) ?
    N5 C39 C40 . . 117.5(2) ?
    C46 C39 C40 . . 117.8(2) ?
    C45 C40 C41 . . 118.1(3) ?
    C45 C40 C39 . . 121.6(2) ?
    C41 C40 C39 . . 120.2(2) ?
    C40 C41 C42 . . 120.0(3) ?
    C40 C41 H41 . . 120.0 ?
    C42 C41 H41 . . 120.0 ?
    C43 C42 C41 . . 120.7(3) ?
    C43 C42 H42 . . 119.7 ?
    C41 C42 H42 . . 119.7 ?
    C42 C43 C44 . . 120.5(3) ?
    C42 C43 H43 . . 119.7 ?
    C44 C43 H43 . . 119.7 ?
    C43 C44 C45 . . 119.9(3) ?
    C43 C44 H44 . . 120.1 ?
    C45 C44 H44 . . 120.1 ?
    C40 C45 C44 . . 120.8(3) ?
    C40 C45 H45 . . 119.6 ?
    C44 C45 H45 . . 119.6 ?
    C48 C46 C47 . . 115.5(2) ?
    C48 C46 C39 . . 127.9(2) ?
    C47 C46 C39 . . 115.57(19) ?
    O2 C47 N4 . . 120.7(2) ?
    O2 C47 C46 . . 124.4(2) ?
    N4 C47 C46 . . 114.92(19) ?
    N6 C48 C46 . . 131.1(3) ?
    N6 C48 H48 . . 114.5 ?
    C46 C48 H48 . . 114.5 ?
    N6 C49 H49A . . 109.5 ?
    N6 C49 H49B . . 109.5 ?
    H49A C49 H49B . . 109.5 ?
    N6 C49 H49C . . 109.5 ?
    H49A C49 H49C . . 109.5 ?
    H49B C49 H49C . . 109.5 ?
    N6 C50 H50A . . 109.5 ?
    N6 C50 H50B . . 109.5 ?
    H50A C50 H50B . . 109.5 ?
    N6 C50 H50C . . 109.5 ?
    H50A C50 H50C . . 109.5 ?
    H50B C50 H50C . . 109.5 ?
loop_
    _geom_torsion_atom_site_label_1
    _geom_torsion_atom_site_label_2
    _geom_torsion_atom_site_label_3
    _geom_torsion_atom_site_label_4
    _geom_torsion_site_symmetry_1
    _geom_torsion_site_symmetry_2
    _geom_torsion_site_symmetry_3
    _geom_torsion_site_symmetry_4
    _geom_torsion
    _geom_torsion_publ_flag
    C22 N1 C1 C2 . . . . -147.1(3) ?
    C8 N1 C1 C2 . . . . 52.7(4) ?
    N1 C1 C2 C7 . . . . 40.1(5) ?
    N1 C1 C2 C3 . . . . -142.6(4) ?
    C7 C2 C3 C4 . . . . 0.8(6) ?
    C1 C2 C3 C4 . . . . -176.6(4) ?
    C2 C3 C4 C5 . . . . -0.3(8) ?
    C3 C4 C5 C6 . . . . -0.5(9) ?
    C4 C5 C6 C7 . . . . 0.8(8) ?
    C3 C2 C7 C6 . . . . -0.5(5) ?
    C1 C2 C7 C6 . . . . 176.8(3) ?
    C5 C6 C7 C2 . . . . -0.2(6) ?
    C22 N1 C8 C9 . . . . -121.1(3) ?
    C1 N1 C8 C9 . . . . 38.4(4) ?
    C22 N1 C8 C13 . . . . 62.2(4) ?
    C1 N1 C8 C13 . . . . -138.3(3) ?
    C13 C8 C9 C10 . . . . 0.4(5) ?
    N1 C8 C9 C10 . . . . -176.3(3) ?
    C8 C9 C10 C11 . . . . 0.8(5) ?
    C9 C10 C11 C12 . . . . 0.4(5) ?
    C10 C11 C12 C13 . . . . -2.8(4) ?
    C9 C8 C13 C12 . . . . -2.7(4) ?
    N1 C8 C13 C12 . . . . 174.0(2) ?
    C9 C8 C13 N2 . . . . -179.2(3) ?
    N1 C8 C13 N2 . . . . -2.6(4) ?
    C11 C12 C13 C8 . . . . 3.9(4) ?
    C11 C12 C13 N2 . . . . -179.3(3) ?
    C14 N2 C13 C8 . . . . -44.4(4) ?
    C14 N2 C13 C12 . . . . 139.0(2) ?
    C13 N2 C14 C21 . . . . 4.4(4) ?
    C13 N2 C14 C15 . . . . 177.8(2) ?
    N2 C14 C15 C20 . . . . -150.9(3) ?
    C21 C14 C15 C20 . . . . 22.9(4) ?
    N2 C14 C15 C16 . . . . 25.1(4) ?
    C21 C14 C15 C16 . . . . -161.1(3) ?
    C20 C15 C16 C17 . . . . 1.9(5) ?
    C14 C15 C16 C17 . . . . -174.2(3) ?
    C15 C16 C17 C18 . . . . -0.6(6) ?
    C16 C17 C18 C19 . . . . -0.9(7) ?
    C17 C18 C19 C20 . . . . 1.0(7) ?
    C16 C15 C20 C19 . . . . -1.8(5) ?
    C14 C15 C20 C19 . . . . 174.2(3) ?
    C18 C19 C20 C15 . . . . 0.4(6) ?
    N2 C14 C21 C23 . . . . -128.0(3) ?
    C15 C14 C21 C23 . . . . 58.7(4) ?
    N2 C14 C21 C22 . . . . 62.0(4) ?
    C15 C14 C21 C22 . . . . -111.3(3) ?
    C8 N1 C22 O1 . . . . 153.5(3) ?
    C1 N1 C22 O1 . . . . -6.1(5) ?
    C8 N1 C22 C21 . . . . -29.0(4) ?
    C1 N1 C22 C21 . . . . 171.4(3) ?
    C23 C21 C22 O1 . . . . -39.9(4) ?
    C14 C21 C22 O1 . . . . 131.8(3) ?
    C23 C21 C22 N1 . . . . 142.6(3) ?
    C14 C21 C22 N1 . . . . -45.6(4) ?
    C24 N3 C23 C21 . . . . 175.1(3) ?
    C25 N3 C23 C21 . . . . 1.0(5) ?
    C14 C21 C23 N3 . . . . 10.9(6) ?
    C22 C21 C23 N3 . . . . -179.0(3) ?
    C47 N4 C26 C27 . . . . 148.3(2) ?
    C33 N4 C26 C27 . . . . -56.4(3) ?
    N4 C26 C27 C28 . . . . 138.3(3) ?
    N4 C26 C27 C32 . . . . -44.3(3) ?
    C32 C27 C28 C29 . . . . -2.2(4) ?
    C26 C27 C28 C29 . . . . 175.3(3) ?
    C27 C28 C29 C30 . . . . 0.5(5) ?
    C28 C29 C30 C31 . . . . 1.6(5) ?
    C29 C30 C31 C32 . . . . -1.8(5) ?
    C28 C27 C32 C31 . . . . 2.0(4) ?
    C26 C27 C32 C31 . . . . -175.5(3) ?
    C30 C31 C32 C27 . . . . 0.1(5) ?
    C47 N4 C33 C34 . . . . 117.1(2) ?
    C26 N4 C33 C34 . . . . -37.8(3) ?
    C47 N4 C33 C38 . . . . -63.7(3) ?
    C26 N4 C33 C38 . . . . 141.4(2) ?
    C38 C33 C34 C35 . . . . 1.2(4) ?
    N4 C33 C34 C35 . . . . -179.6(2) ?
    C33 C34 C35 C36 . . . . -0.7(4) ?
    C34 C35 C36 C37 . . . . -1.2(4) ?
    C35 C36 C37 C38 . . . . 2.7(4) ?
    C36 C37 C38 N5 . . . . -178.1(2) ?
    C36 C37 C38 C33 . . . . -2.1(3) ?
    C39 N5 C38 C37 . . . . -136.3(2) ?
    C39 N5 C38 C33 . . . . 48.0(3) ?
    C34 C33 C38 C37 . . . . 0.2(3) ?
    N4 C33 C38 C37 . . . . -179.0(2) ?
    C34 C33 C38 N5 . . . . 175.9(2) ?
    N4 C33 C38 N5 . . . . -3.3(3) ?
    C38 N5 C39 C46 . . . . -2.0(3) ?
    C38 N5 C39 C40 . . . . -176.3(2) ?
    N5 C39 C40 C45 . . . . 163.1(2) ?
    C46 C39 C40 C45 . . . . -11.5(3) ?
    N5 C39 C40 C41 . . . . -14.6(4) ?
    C46 C39 C40 C41 . . . . 170.7(3) ?
    C45 C40 C41 C42 . . . . 0.2(5) ?
    C39 C40 C41 C42 . . . . 178.0(3) ?
    C40 C41 C42 C43 . . . . 0.6(6) ?
    C41 C42 C43 C44 . . . . -0.9(6) ?
    C42 C43 C44 C45 . . . . 0.4(6) ?
    C41 C40 C45 C44 . . . . -0.7(4) ?
    C39 C40 C45 C44 . . . . -178.5(3) ?
    C43 C44 C45 C40 . . . . 0.4(5) ?
    N5 C39 C46 C48 . . . . 127.8(3) ?
    C40 C39 C46 C48 . . . . -57.9(3) ?
    N5 C39 C46 C47 . . . . -64.5(3) ?
    C40 C39 C46 C47 . . . . 109.8(2) ?
    C33 N4 C47 O2 . . . . -144.3(3) ?
    C26 N4 C47 O2 . . . . 10.4(4) ?
    C33 N4 C47 C46 . . . . 37.1(3) ?
    C26 N4 C47 C46 . . . . -168.2(2) ?
    C48 C46 C47 O2 . . . . 30.9(4) ?
    C39 C46 C47 O2 . . . . -138.3(3) ?
    C48 C46 C47 N4 . . . . -150.5(2) ?
    C39 C46 C47 N4 . . . . 40.2(3) ?
    C50 N6 C48 C46 . . . . -5.8(5) ?
    C49 N6 C48 C46 . . . . 179.4(3) ?
    C47 C46 C48 N6 . . . . 178.1(3) ?
    C39 C46 C48 N6 . . . . -14.2(5) ?
