# Supplementary material for: 1-Benzyl-3-[(dimethyl­amino)methyl­ene]-4-phenyl-1H-1,4-benzodiazepin-2(3H)-one
Source: Acta Crystallogr Sect E Struct Rep Online. 2009 Aug 15;65(Pt 9):o2160. doi: 10.1107/S1600536809031687 (PMC2969969; doi:10.1107/S1600536809031687)
Supplement: Supplementary file 2 [file e-65-o2160-Isup2.hkl]

# 
# h,k,l, Fc-squared, Fo-squared, sigma(Fo-squared) and status flag 
# 
data_I
_shelx_title '  P21' 
_shelx_refln_list_code          4 
_shelx_F_calc_maximum      197.27 
_exptl_crystal_F_000       808.00 
_reflns_d_resolution_high  0.7696 
 
loop_ 
 _symmetry_equiv_pos_as_xyz 
 'x, y, z' 
 '-x, y+1/2, -z' 
 
_cell_length_a     8.9733 
_cell_length_b    26.3103 
_cell_length_c     9.9312 
_cell_angle_alpha  90.000 
_cell_angle_beta  115.644 
_cell_angle_gamma  90.000 
 
_shelx_F_squared_multiplier     1.000 
 
loop_ 
 _refln_index_h 
 _refln_index_k 
 _refln_index_l 
 _refln_F_squared_calc 
 _refln_F_squared_meas 
 _refln_F_squared_sigma 
 _refln_observed_status 
   1   0   0       36.91       16.97      1.64 o 
   2   0   0     5341.90     5606.83     99.71 o 
   3   0   0      569.80      456.61      9.36 o 
   4   0   0       70.71       80.12      3.09 o 
   5   0   0     1600.22     1708.95     32.34 o 
   6   0   0       87.59      103.87      4.30 o 
   7   0   0        8.97       14.10      2.51 o 
   8   0   0       13.30       28.52      6.21 o 
   9   0   0       18.11       27.55      9.99 o 
  10   0   0        2.04        5.20      4.58 o 
   1   1   0     4147.94     3714.36     77.69 o 
   2   1   0      486.64      446.97      5.77 o 
   3   1   0      263.56      258.23      7.95 o 
   4   1   0      132.33      121.19      2.76 o 
   5   1   0       64.83       65.52      2.24 o 
   6   1   0       95.50       83.16      2.76 o 
   7   1   0      238.41      222.98      4.95 o 
   8   1   0      209.97      202.40      5.32 o 
   9   1   0        0.78        1.09      2.83 o 
  10   1   0        3.25        4.87      2.83 o 
   1   2   0     5310.31     5000.75     60.10 o 
   2   2   0      458.69      495.25     13.83 o 
   3   2   0      643.73      593.39      7.69 o 
   4   2   0     1152.19     1275.03     19.28 o 
   5   2   0       84.17       79.75      3.77 o 
   6   2   0       85.61       83.03      2.78 o 
   7   2   0       73.83       72.55      2.86 o 
   8   2   0        0.39        2.11      1.77 o 
   9   2   0       30.31       31.20      3.07 o 
  10   2   0       11.60       15.94      3.34 o 
   1   3   0     2469.96     2298.59     29.36 o 
   2   3   0      827.34      914.72     10.50 o 
   3   3   0      864.54      925.61     11.56 o 
   4   3   0      671.80      738.45      9.65 o 
   5   3   0      198.26      189.80      4.58 o 
   6   3   0      160.51      164.97      3.85 o 
   7   3   0       87.26       74.50      2.87 o 
   8   3   0      183.70      174.23      5.04 o 
   9   3   0        5.19       13.02      2.90 o 
  10   3   0        6.22        6.33      3.10 o 
   1   4   0     4418.67     4507.39     50.98 o 
   2   4   0     2242.99     2123.79     22.64 o 
   3   4   0      405.80      420.13      5.29 o 
   4   4   0      765.87      750.95      9.81 o 
   5   4   0      168.01      157.82      3.43 o 
   6   4   0       88.21       87.74      2.83 o 
   7   4   0       16.34       18.40      2.20 o 
   8   4   0      174.77      158.14      4.76 o 
   9   4   0       30.51       30.04      3.53 o 
  10   4   0       14.74       22.73      4.38 o 
   1   5   0     1654.93     1537.17     20.75 o 
   2   5   0     2484.89     2511.76     26.68 o 
   3   5   0      538.66      630.59     12.48 o 
   4   5   0      856.25      859.08     15.16 o 
   5   5   0       34.48       38.79      1.59 o 
   6   5   0       98.29       98.13      2.97 o 
   7   5   0      101.37      111.17      6.29 o 
   8   5   0       66.08       78.83      3.60 o 
   9   5   0       16.18       13.88      2.62 o 
  10   5   0        1.97       -0.74      3.27 o 
   2   6   0      530.14      529.07      6.68 o 
   3   6   0      856.23      958.63     11.08 o 
   4   6   0      319.51      329.67      4.79 o 
   5   6   0      298.30      326.82      5.13 o 
   6   6   0       72.79       72.70      2.36 o 
   7   6   0       44.52       44.98      4.22 o 
   8   6   0        9.28        8.52      2.33 o 
   9   6   0        5.78        7.84      2.46 o 
  10   6   0       11.90       13.41      4.37 o 
   1   7   0      783.39      716.43     13.09 o 
   2   7   0      391.83      380.20      6.37 o 
   3   7   0      247.48      217.99      3.15 o 
   4   7   0       90.14       83.30      2.61 o 
   5   7   0       86.64      105.14      2.73 o 
   6   7   0      277.29      268.76      5.06 o 
   7   7   0       23.33       24.56      2.40 o 
   8   7   0       91.00       83.88      3.95 o 
   9   7   0        3.90        2.29      2.53 o 
  10   7   0        9.15       16.59      4.29 o 
   0   8   0      143.87      184.54      3.77 o 
   1   8   0     3071.47     3076.15     40.04 o 
   2   8   0      138.74      145.41      4.71 o 
   3   8   0      437.97      477.51      6.33 o 
   4   8   0      146.27      131.91      2.52 o 
   5   8   0      125.76      145.60      3.01 o 
   6   8   0        8.21       10.92      1.52 o 
   7   8   0       79.01       78.06      5.27 o 
   8   8   0       25.45       25.64      3.10 o 
   9   8   0        3.02        2.08      2.47 o 
  10   8   0       21.10       19.52      8.06 o 
   1   9   0     1932.02     1844.24     26.10 o 
   2   9   0      453.91      373.11      4.67 o 
   3   9   0      413.55      402.78      9.72 o 
   4   9   0      169.91      193.73      3.57 o 
   5   9   0      129.68      125.73      2.77 o 
   6   9   0      406.09      384.60      6.58 o 
   7   9   0      156.41      152.58      4.83 o 
   8   9   0       43.70       50.86      3.82 o 
   9   9   0        2.93        3.66      2.57 o 
  10   9   0       13.62        2.29      6.57 o 
   0  10   0      640.20      607.39     11.06 o 
   1  10   0       22.45       20.47      1.25 o 
   2  10   0      879.59      858.36     16.69 o 
   3  10   0      606.06      696.82      8.90 o 
   4  10   0       36.00       33.38      1.36 o 
   5  10   0      154.59      143.17      3.09 o 
   6  10   0      120.35      111.52      3.43 o 
   7  10   0      399.58      357.78      7.05 o 
   8  10   0        2.70        3.65      2.45 o 
   9  10   0       22.93       22.83      3.33 o 
  10  10   0        3.27        9.53      5.04 o 
   1  11   0     1063.15      977.00     34.61 o 
   2  11   0     2059.85     2122.70     22.60 o 
   3  11   0      583.68      589.35      8.18 o 
   4  11   0      284.65      276.21      4.31 o 
   5  11   0        9.68       11.79      1.18 o 
   6  11   0      301.70      280.97      5.76 o 
   7  11   0       83.07       80.15      3.55 o 
   8  11   0      166.57      159.15      5.90 o 
   9  11   0        0.96       -1.47      3.21 o 
   0  12   0      663.16      758.27     13.71 o 
   1  12   0     1255.45     1280.99     44.38 o 
   2  12   0      593.67      624.47      7.72 o 
   3  12   0       51.48       58.08      1.42 o 
   4  12   0       18.43       20.00      1.28 o 
   5  12   0       38.87       44.69      1.87 o 
   6  12   0      118.05      125.68      3.75 o 
   7  12   0      100.18       99.64      3.85 o 
   8  12   0       15.90       12.97      2.81 o 
   9  12   0        6.35        5.16      3.10 o 
   1  13   0      216.93      247.24      8.21 o 
   2  13   0      160.53      190.95      2.96 o 
   3  13   0      206.86      209.38      3.74 o 
   4  13   0       57.83       66.77      1.91 o 
   5  13   0      594.90      544.38      8.19 o 
   6  13   0      284.58      288.42      6.42 o 
   7  13   0       26.39       33.59      2.60 o 
   8  13   0        8.21        8.88      2.67 o 
   9  13   0       13.04       12.80      3.45 o 
   0  14   0     1304.24     1320.78     23.35 o 
   1  14   0       48.07       62.77      2.80 o 
   2  14   0      191.81      193.68      3.27 o 
   3  14   0       61.24       56.19      2.28 o 
   4  14   0      108.16      104.39      2.38 o 
   5  14   0      249.58      254.31      5.10 o 
   6  14   0       18.29       18.86      2.32 o 
   7  14   0       81.84       77.11      3.56 o 
   8  14   0       10.24       17.72      3.25 o 
   9  14   0       19.54       15.91      3.65 o 
   1  15   0      456.40      504.43      9.70 o 
   2  15   0      161.86      182.75      3.79 o 
   3  15   0       73.32       74.54      2.19 o 
   4  15   0       93.13       92.86      2.27 o 
   5  15   0      167.65      156.25      3.84 o 
   6  15   0       47.35       46.59      2.71 o 
   7  15   0       49.08       52.34      3.38 o 
   8  15   0       63.31       70.47      4.86 o 
   9  15   0        5.45        8.61      3.44 o 
   0  16   0     1013.31     1047.16     18.84 o 
   1  16   0        4.39        7.70      0.79 o 
   2  16   0       26.17       26.81      1.11 o 
   3  16   0       27.78       35.55      1.73 o 
   4  16   0       52.15       52.87      2.27 o 
   5  16   0       55.51       59.25      2.77 o 
   6  16   0      131.85      120.54      4.41 o 
   7  16   0       29.19       30.16      2.84 o 
   8  16   0        6.67       11.27      3.12 o 
   9  16   0       76.95       82.94      5.93 o 
   1  17   0       91.96       89.32      2.97 o 
   2  17   0      237.13      235.14      4.55 o 
   3  17   0       55.76       66.69      1.71 o 
   4  17   0      134.31      139.00      3.39 o 
   5  17   0       51.18       52.02      2.55 o 
   6  17   0       48.52       41.57      2.87 o 
   7  17   0       17.95       19.40      2.65 o 
   8  17   0       10.99       11.87      3.20 o 
   9  17   0       13.09       21.36      3.93 o 
   0  18   0      114.90      129.05      3.60 o 
   1  18   0       27.59       42.36      2.91 o 
   2  18   0      141.54      136.93      2.93 o 
   3  18   0       62.96       67.55      2.13 o 
   4  18   0      118.73      131.78      3.60 o 
   5  18   0       34.11       37.73      2.32 o 
   6  18   0       27.23       26.30      2.59 o 
   7  18   0       15.96       13.53      2.50 o 
   8  18   0        7.80        7.05      3.03 o 
   1  19   0      144.52      139.33      2.78 o 
   2  19   0      152.34      156.95      3.44 o 
   3  19   0        8.62        9.60      1.17 o 
   4  19   0       12.49       11.97      1.63 o 
   5  19   0       30.52       28.97      2.21 o 
   6  19   0       84.19       88.98      3.95 o 
   7  19   0        2.29        0.58      2.12 o 
   8  19   0       14.04       14.00      3.33 o 
   0  20   0      102.16       97.07      2.91 o 
   1  20   0      235.97      228.40      4.39 o 
   2  20   0       20.01       23.58      1.53 o 
   3  20   0       81.26       79.57      2.47 o 
   4  20   0       21.74       20.08      2.37 o 
   5  20   0       99.34       95.48      3.41 o 
   6  20   0        7.50        4.69      2.03 o 
   7  20   0       13.98       11.22      2.48 o 
   8  20   0        2.74        2.84      2.93 o 
   1  21   0       73.22       73.52      1.80 o 
   2  21   0       18.19       24.82      1.94 o 
   3  21   0       62.38       60.51      2.24 o 
   4  21   0       20.74       18.53      1.81 o 
   5  21   0        0.36       -0.26      1.49 o 
   6  21   0       14.42       13.77      2.32 o 
   7  21   0        2.68        4.55      2.29 o 
   8  21   0        1.43        0.38      2.91 o 
   0  22   0       26.92       25.80      2.05 o 
   1  22   0      361.25      346.40      5.61 o 
   2  22   0        5.85        4.00      1.51 o 
   3  22   0       38.93       34.95      2.29 o 
   4  22   0        3.81        4.61      1.49 o 
   5  22   0       14.78       17.04      1.97 o 
   6  22   0       12.35       14.43      2.41 o 
   7  22   0       27.79       25.58      2.98 o 
   8  22   0        6.32        3.06      2.67 o 
   1  23   0      227.46      226.27      4.49 o 
   2  23   0       24.80       27.82      2.81 o 
   3  23   0       27.95       31.76      2.63 o 
   4  23   0       77.07       71.70      2.93 o 
   5  23   0       15.02       14.79      1.97 o 
   6  23   0       12.52        9.11      2.33 o 
   7  23   0        9.58       11.18      2.71 o 
   0  24   0      182.76      183.87      5.53 o 
   1  24   0       17.37       18.01      1.36 o 
   2  24   0       57.62       54.80      2.81 o 
   3  24   0      121.43      108.79      3.52 o 
   4  24   0       18.06       21.72      1.95 o 
   5  24   0       31.72       31.48      2.39 o 
   6  24   0        4.62        6.67      2.21 o 
   7  24   0        1.20        2.51      2.53 o 
   1  25   0       14.07       14.45      2.38 o 
   2  25   0      119.51      115.92      3.59 o 
   3  25   0       81.49       73.97      3.02 o 
   4  25   0       17.55       16.23      1.91 o 
   5  25   0        8.39        6.44      2.21 o 
   6  25   0        5.31        7.63      2.33 o 
   7  25   0       26.09       37.38      3.39 o 
   0  26   0      118.94      117.53      8.41 o 
   1  26   0       70.06       74.07      4.54 o 
   2  26   0       61.56       61.47      2.70 o 
   3  26   0       37.39       36.46      2.13 o 
   4  26   0       18.76       25.94      2.13 o 
   5  26   0       16.75       16.98      2.16 o 
   6  26   0        1.99        2.32      2.24 o 
   1  27   0       35.23       36.70      3.06 o 
   2  27   0       57.74       52.57      3.91 o 
   3  27   0       41.78       39.68      2.26 o 
   4  27   0       30.41       31.96      2.30 o 
   5  27   0        1.68        2.24      1.81 o 
   6  27   0       22.45       31.64      5.09 o 
   0  28   0      219.71      188.22     13.22 o 
   1  28   0       25.21       26.96      5.17 o 
   2  28   0       13.48       13.32      2.75 o 
   3  28   0        5.74        6.83      1.50 o 
   4  28   0       16.57       17.02      1.98 o 
   5  28   0        0.22       -0.95      1.69 o 
   6  28   0        0.57       -0.30      2.33 o 
   1  29   0        2.17        4.61      2.26 o 
   2  29   0        3.06        4.07      2.17 o 
   3  29   0        3.18        4.62      1.68 o 
   4  29   0       24.42       27.52      2.26 o 
   5  29   0        0.21       -1.37      1.78 o 
   0  30   0       26.41       35.28      7.50 o 
   1  30   0       49.58       45.88      5.70 o 
   2  30   0        1.77        5.43      1.81 o 
   3  30   0        2.57        0.70      1.85 o 
   4  30   0        2.37        6.96      2.13 o 
   5  30   0       16.28       19.24      2.69 o 
   1  31   0        9.23       17.55      4.45 o 
   2  31   0       15.89       15.48      3.02 o 
   3  31   0        4.45        2.31      3.19 o 
   4  31   0       13.65       23.44      4.08 o 
   0  32   0       14.81       14.82      6.05 o 
   1  32   0        0.05       -1.84      3.28 o 
   2  32   0        2.99       -3.67      7.39 o 
   3  32   0        0.93        3.52      1.88 o 
   1  33   0        5.58        8.61      5.79 o 
   2  33   0        1.48       -3.94      4.44 o 
   0  34   0        8.21       13.63      7.06 o 
   1  34   0        7.42        9.76      6.80 o 
 -10   0   1        3.43        3.22      4.12 o 
  -9   0   1      101.98      104.53      6.35 o 
  -8   0   1        8.32        8.85      2.48 o 
  -7   0   1        4.34        3.80      2.03 o 
  -6   0   1      208.67      197.31      5.91 o 
  -5   0   1      430.84      369.16      8.56 o 
  -4   0   1      472.29      509.94     10.62 o 
  -3   0   1       44.58       31.25      1.75 o 
  -2   0   1     4179.53     4186.71     74.59 o 
  -1   0   1       18.04       19.33      1.11 o 
   0   0   1      147.69      114.86     12.50 o 
   1   0   1      668.32      735.21     15.81 o 
   2   0   1      213.41      216.22      4.95 o 
   3   0   1      188.90      172.22      4.53 o 
   4   0   1      102.21      112.14      3.86 o 
   5   0   1       48.02       48.50      2.93 o 
   6   0   1       73.97       75.81      3.92 o 
   7   0   1       61.76       64.79      4.14 o 
   8   0   1      175.59      181.58      8.21 o 
   9   0   1        1.26        8.30      5.09 o 
  10   0   1       13.99       16.07      7.63 o 
 -10   1   1        4.11        6.32      3.53 o 
  -9   1   1        3.33        3.53      2.22 o 
  -8   1   1       33.14       30.81      2.48 o 
  -7   1   1       56.17       60.59      3.46 o 
  -6   1   1       85.03       90.05      2.78 o 
  -5   1   1      389.28      443.41      9.23 o 
  -4   1   1      680.54      629.97      8.99 o 
  -3   1   1     1719.92     1805.09     24.74 o 
  -2   1   1     6442.10     6568.87     83.20 o 
  -1   1   1      780.85      683.87     13.01 o 
   0   1   1     2521.92     1999.04     41.62 o 
   1   1   1      811.11      776.94     11.00 o 
   2   1   1       20.93       14.41      0.88 o 
   3   1   1      113.40      127.94      3.75 o 
   4   1   1      725.56      811.16     10.60 o 
   5   1   1      294.75      284.02      5.22 o 
   6   1   1      387.42      380.38      6.83 o 
   7   1   1      229.75      224.13      5.12 o 
   8   1   1       11.39        6.52      3.02 o 
   9   1   1       33.31       29.14      3.49 o 
  10   1   1        6.19        4.82      3.47 o 
 -10   2   1        1.31        3.52      7.71 o 
  -9   2   1        7.54        4.62      2.22 o 
  -8   2   1       19.09       26.09      2.36 o 
  -7   2   1      169.50      170.73      4.22 o 
  -6   2   1      154.30      161.60      3.74 o 
  -5   2   1      247.91      225.17      4.22 o 
  -4   2   1      596.16      556.00     17.63 o 
  -3   2   1      204.90      187.06      6.81 o 
  -2   2   1     3532.85     3315.41     37.41 o 
  -1   2   1    11766.62    11036.81    108.93 o 
   0   2   1        0.64       -1.02      0.68 o 
   1   2   1     1504.48     1532.77     35.04 o 
   2   2   1     1546.13     1435.08     22.18 o 
   3   2   1       93.83      101.81      2.76 o 
   4   2   1     1374.58     1406.42     17.52 o 
   5   2   1      314.12      339.33      7.52 o 
   6   2   1       61.13       73.89      2.77 o 
   7   2   1      111.54      100.16      3.42 o 
   8   2   1       27.08       23.57      3.40 o 
   9   2   1        7.87       12.09      4.16 o 
  10   2   1       22.40       32.32      4.41 o 
 -10   3   1        0.93       -1.05      2.96 o 
  -9   3   1       49.75       45.84      3.31 o 
  -8   3   1       36.76       41.39      2.68 o 
  -7   3   1       13.61       17.47      1.79 o 
  -6   3   1      156.95      138.22      3.41 o 
  -5   3   1       43.01       49.85      1.88 o 
  -4   3   1      596.59      704.57     10.28 o 
  -3   3   1       67.90       76.18      3.80 o 
  -2   3   1     7906.16     8089.35     90.71 o 
  -1   3   1     2850.67     2762.94     27.00 o 
   0   3   1      229.97      245.40      4.78 o 
   1   3   1     5765.52     5658.23     63.85 o 
   2   3   1     1356.15     1366.15     19.02 o 
   3   3   1     1000.37     1128.58     15.12 o 
   4   3   1       57.52       61.45      1.78 o 
   5   3   1       45.91       42.29      1.65 o 
   6   3   1      153.05      154.00      3.86 o 
   7   3   1       32.07       26.87      2.40 o 
   8   3   1       82.48       77.33      4.03 o 
   9   3   1        0.76        2.96      2.76 o 
  10   3   1        6.35       14.89      3.83 o 
 -10   4   1       11.63       15.13      3.20 o 
  -9   4   1       10.43       10.89      2.45 o 
  -8   4   1       84.45       86.50      3.59 o 
  -7   4   1       64.05       67.88      2.73 o 
  -6   4   1       15.98       15.53      1.50 o 
  -5   4   1      276.61      262.96      6.00 o 
  -4   4   1     1005.13     1012.29     19.81 o 
  -3   4   1      215.92      196.38      4.05 o 
  -2   4   1    17220.80    16964.69    189.84 o 
  -1   4   1     1141.28     1008.62     18.04 o 
   0   4   1     6266.71     6034.04     68.68 o 
   1   4   1     3010.05     3242.40     38.58 o 
   2   4   1      296.26      307.09      4.94 o 
   3   4   1      146.21      165.28      3.36 o 
   4   4   1      533.22      546.88      7.55 o 
   5   4   1       60.96       60.14      1.97 o 
   6   4   1      121.62      126.92      3.01 o 
   7   4   1        5.81        9.10      2.34 o 
   8   4   1       25.46       24.30      2.87 o 
   9   4   1       25.88       27.83      3.43 o 
  10   4   1        2.80        7.72      4.22 o 
 -10   5   1        5.09       10.13      3.37 o 
  -9   5   1       10.02       11.54      2.71 o 
  -8   5   1       96.83       88.44      3.53 o 
  -7   5   1      374.96      357.21      7.14 o 
  -6   5   1       53.77       58.11      2.30 o 
  -5   5   1       37.57       43.10      1.78 o 
  -4   5   1      603.01      690.11      9.61 o 
  -3   5   1      316.31      352.08      4.58 o 
  -2   5   1     8553.98     8699.44    102.50 o 
  -1   5   1     3327.22     3268.72     33.30 o 
   1   5   1      945.06      886.95      9.77 o 
   2   5   1      101.93       84.72      2.18 o 
   3   5   1      185.05      203.22      3.84 o 
   4   5   1       22.72       20.26      1.24 o 
   5   5   1      360.60      337.09      5.36 o 
   6   5   1      231.30      219.02      4.43 o 
   7   5   1      181.78      182.57      5.47 o 
   8   5   1       35.83       33.67      3.09 o 
   9   5   1       39.97       51.10      4.22 o 
 -10   6   1       25.58       38.00      5.03 o 
  -9   6   1       26.04       35.56      3.09 o 
  -8   6   1       12.57       15.49      2.17 o 
  -7   6   1       17.68       18.76      2.20 o 
  -6   6   1      469.10      465.07      7.57 o 
  -5   6   1       94.26       82.12      3.19 o 
  -4   6   1      765.09      798.18     10.28 o 
  -3   6   1      254.03      257.71      3.77 o 
  -2   6   1     2434.78     2405.63     61.41 o 
  -1   6   1     3945.43     3915.33     45.40 o 
   0   6   1     3158.09     3102.40     38.99 o 
   1   6   1     3256.85     3369.34     37.64 o 
   2   6   1      420.34      368.14      6.91 o 
   3   6   1      525.02      591.42      9.83 o 
   4   6   1      131.93      139.71      2.96 o 
   5   6   1      238.12      215.71      4.17 o 
   6   6   1       45.62       47.89      2.36 o 
   7   6   1      145.47      141.09      4.74 o 
   8   6   1       12.31       14.24      3.59 o 
   9   6   1       12.96       19.87      2.97 o 
 -10   7   1       13.76       25.95      3.89 o 
  -9   7   1       15.96       17.26      3.15 o 
  -8   7   1      102.01       98.74      4.15 o 
  -7   7   1      281.60      280.52      6.08 o 
  -6   7   1      108.66      101.97      3.22 o 
  -5   7   1      553.86      552.52      8.09 o 
  -4   7   1      100.07      108.83      2.44 o 
  -3   7   1       40.72       41.07      1.28 o 
  -2   7   1     2407.54     2518.00     26.80 o 
  -1   7   1     3902.84     3743.78     43.54 o 
   0   7   1     3951.96     4000.93     58.85 o 
   1   7   1      276.77      311.82      3.93 o 
   2   7   1      371.75      386.20      5.22 o 
   3   7   1      191.84      159.45      6.55 o 
   4   7   1      130.53      131.18      3.11 o 
   5   7   1       64.59       66.16      2.77 o 
   6   7   1     1208.63     1169.37     17.50 o 
   7   7   1       17.58       20.69      2.38 o 
   8   7   1       72.56       73.87      5.51 o 
   9   7   1        6.25        4.43      2.70 o 
 -10   8   1       25.97       39.82      5.74 o 
  -9   8   1       10.15        3.17      3.42 o 
  -8   8   1       20.36       22.97      2.62 o 
  -7   8   1       39.60       40.57      2.53 o 
  -6   8   1       51.15       46.59      2.32 o 
  -5   8   1      116.12      127.78      5.77 o 
  -4   8   1      525.94      577.90      7.78 o 
  -3   8   1       60.44       48.32      1.36 o 
  -2   8   1     5043.51     5358.13     66.15 o 
  -1   8   1      812.88      762.41     14.10 o 
   0   8   1      154.56      174.03      2.51 o 
   1   8   1       58.40       80.17      5.62 o 
   2   8   1      148.16      155.06      4.13 o 
   3   8   1      391.40      433.70      6.81 o 
   4   8   1      106.73      100.65      3.31 o 
   5   8   1       53.97       54.24      2.29 o 
   6   8   1      241.24      266.33      7.06 o 
   7   8   1      290.11      276.97      6.88 o 
   8   8   1       19.16       13.81      2.69 o 
   9   8   1       12.24       21.63      3.22 o 
 -10   9   1       21.85       19.45      3.60 o 
  -9   9   1        0.80       -1.48      2.49 o 
  -8   9   1       47.95       50.76      3.25 o 
  -7   9   1       45.28       40.55      2.77 o 
  -6   9   1       16.03       17.95      1.25 o 
  -5   9   1       98.30      104.77      4.66 o 
  -4   9   1       94.16       85.63      2.03 o 
  -3   9   1     1047.95     1188.62     15.37 o 
  -2   9   1      763.55      709.07     15.05 o 
  -1   9   1     1663.64     1750.38     23.10 o 
   0   9   1      828.52      851.40     13.64 o 
   1   9   1      705.87      716.18      7.95 o 
   2   9   1     1272.07     1546.41     18.66 o 
   3   9   1      761.80      815.40     11.07 o 
   4   9   1       47.35       41.27      1.84 o 
   5   9   1       30.56       32.88      1.89 o 
   6   9   1       71.08       68.45      3.66 o 
   7   9   1       32.94       40.28      3.56 o 
   8   9   1        5.57        9.85      2.99 o 
   9   9   1       42.64       48.33      4.11 o 
 -10  10   1       20.59       27.05      4.03 o 
  -9  10   1        5.38        2.17      2.75 o 
  -8  10   1      103.44      104.79      4.83 o 
  -7  10   1      117.80      101.69      3.98 o 
  -6  10   1       15.19       20.23      1.43 o 
  -5  10   1      709.94      737.95      9.78 o 
  -4  10   1       77.50       65.88      1.93 o 
  -3  10   1     2002.71     2152.22     27.32 o 
  -2  10   1     1543.83     1665.58     22.45 o 
  -1  10   1      978.69     1051.87     14.20 o 
   0  10   1     1319.65     1432.39     24.61 o 
   1  10   1     2840.66     2797.75     31.14 o 
   2  10   1       48.73       54.13      1.37 o 
   3  10   1      229.09      247.78      3.87 o 
   4  10   1       43.46       48.06      2.02 o 
   5  10   1       79.17       91.35      2.93 o 
   6  10   1      171.50      148.27      6.41 o 
   7  10   1      157.60      163.65      7.39 o 
   8  10   1        0.82        3.46      2.46 o 
   9  10   1       11.72       11.56      3.17 o 
 -10  11   1        7.04        5.91      3.07 o 
  -9  11   1       31.60       26.61      3.28 o 
  -8  11   1      180.56      163.52      7.16 o 
  -7  11   1      263.32      251.69      6.98 o 
  -6  11   1      348.33      349.08      5.88 o 
  -5  11   1      472.66      462.50      6.64 o 
  -4  11   1      174.82      157.81      2.91 o 
  -3  11   1     1003.86      998.63     12.40 o 
  -2  11   1      413.69      366.39      5.24 o 
  -1  11   1      306.86      332.07      5.43 o 
   0  11   1      416.36      445.71     17.38 o 
   1  11   1     2675.83     2791.16     31.45 o 
   2  11   1      488.32      482.93      6.08 o 
   3  11   1      312.63      312.68      4.64 o 
   4  11   1      321.45      314.38      5.17 o 
   5  11   1       98.54       93.07      3.05 o 
   6  11   1      471.52      455.75      8.27 o 
   7  11   1       54.18       44.50      3.41 o 
   8  11   1       57.44       63.95      4.12 o 
   9  11   1        5.19        4.70      3.69 o 
 -10  12   1       19.60       15.49      4.10 o 
  -9  12   1        7.23        9.85      2.82 o 
  -8  12   1       74.74       83.22      5.18 o 
  -7  12   1       68.82       67.23      3.80 o 
  -6  12   1      199.60      192.48      4.02 o 
  -5  12   1       14.74       15.65      1.45 o 
  -4  12   1       13.79       12.21      1.06 o 
  -3  12   1      176.59      193.56      3.05 o 
  -2  12   1       90.79      119.22      4.73 o 
  -1  12   1      570.04      525.34      8.91 o 
   0  12   1      672.99      630.21     16.53 o 
   1  12   1       38.74       35.82      2.10 o 
   2  12   1      910.28      970.59     11.46 o 
   3  12   1       42.20       39.97      1.46 o 
   4  12   1       15.71       13.56      1.25 o 
   5  12   1      198.59      177.86      4.28 o 
   6  12   1       77.53       77.16      3.50 o 
   7  12   1        2.17        1.47      1.83 o 
   8  12   1        8.78        8.34      2.72 o 
   9  12   1        1.15       -2.43      6.49 o 
 -10  13   1       14.58       19.88      3.91 o 
  -9  13   1       19.01       25.17      4.96 o 
  -8  13   1       58.27       63.22      4.35 o 
  -7  13   1      165.05      160.74      4.82 o 
  -6  13   1      395.37      365.02      6.60 o 
  -5  13   1      215.82      223.86      4.20 o 
  -4  13   1      480.47      470.89      7.01 o 
  -3  13   1      322.23      336.53      5.04 o 
  -2  13   1      824.04      933.77     13.92 o 
  -1  13   1      862.64      833.34     13.64 o 
   0  13   1      182.99      193.60      5.22 o 
   1  13   1      809.83      870.10     12.08 o 
   2  13   1      330.67      359.89      4.47 o 
   3  13   1      112.78      120.58      2.76 o 
   4  13   1       84.28       77.02      3.05 o 
   5  13   1      878.64      813.23     12.66 o 
   6  13   1      107.07      103.38      3.79 o 
   7  13   1       36.18       36.91      2.78 o 
   8  13   1       21.20       20.85      3.50 o 
   9  13   1        7.89        7.28      3.39 o 
  -9  14   1        1.56        3.70      3.03 o 
  -8  14   1       47.46       39.11      4.70 o 
  -7  14   1       22.97       24.14      2.42 o 
  -6  14   1        7.65        7.50      1.59 o 
  -5  14   1      165.36      171.01      6.01 o 
  -4  14   1       17.70       21.38      1.68 o 
  -3  14   1      171.99      181.51      3.79 o 
  -2  14   1      115.11      120.26      2.30 o 
  -1  14   1      836.09      800.87     20.64 o 
   0  14   1      143.43      152.09      3.15 o 
   2  14   1      217.68      207.50      3.09 o 
   3  14   1       11.64       11.88      0.96 o 
   4  14   1      383.26      363.87      5.91 o 
   5  14   1       65.81       64.79      3.02 o 
   6  14   1      121.50      122.22      4.10 o 
   7  14   1       57.83       52.92      3.38 o 
   8  14   1       82.02       83.54      5.31 o 
   9  14   1        8.22        8.04      6.88 o 
  -9  15   1       20.97       26.12      3.72 o 
  -8  15   1       14.18       11.72      3.00 o 
  -7  15   1       14.23       19.20      2.42 o 
  -6  15   1      380.25      380.22      6.93 o 
  -5  15   1      160.50      158.26      6.66 o 
  -4  15   1      524.56      511.03      6.67 o 
  -3  15   1       53.58       46.19      1.97 o 
  -2  15   1       64.97       57.89      1.77 o 
  -1  15   1      603.27      637.51     12.07 o 
   0  15   1     1180.42     1235.51     17.91 o 
   1  15   1       22.50       21.37      1.15 o 
   2  15   1      139.37      134.74      2.00 o 
   3  15   1       33.49       34.73      1.27 o 
   4  15   1        9.32       10.38      1.99 o 
   5  15   1      133.55      146.55      4.22 o 
   6  15   1       11.81       13.88      2.27 o 
   7  15   1       31.75       36.75      3.05 o 
   8  15   1       40.52       46.64      4.42 o 
   9  15   1       46.00       38.31      4.68 o 
  -9  16   1        0.21        1.62      2.93 o 
  -8  16   1       17.02       11.95      3.03 o 
  -7  16   1       15.10       10.05      2.25 o 
  -6  16   1        8.22        6.17      1.52 o 
  -5  16   1      695.81      668.46     10.49 o 
  -4  16   1       83.69       83.11      2.16 o 
  -3  16   1      765.21      769.80     10.42 o 
  -2  16   1       12.52       21.83      1.94 o 
  -1  16   1       37.34       46.97      2.01 o 
   0  16   1      235.49      249.91      5.09 o 
   1  16   1      170.44      177.78      4.51 o 
   2  16   1       40.58       37.61      1.16 o 
   3  16   1       32.18       29.70      1.34 o 
   4  16   1       23.44       21.21      1.69 o 
   5  16   1        0.20       -0.15      1.41 o 
   6  16   1       11.42       12.49      2.22 o 
   7  16   1       46.27       49.61      3.37 o 
   8  16   1        1.88        3.29      2.98 o 
  -9  17   1       32.27       28.77      4.02 o 
  -8  17   1       12.68       11.42      3.10 o 
  -7  17   1       22.18       27.01      2.70 o 
  -6  17   1       29.68       28.96      2.14 o 
  -5  17   1      556.39      530.67      8.75 o 
  -4  17   1      178.34      173.40      3.45 o 
  -3  17   1       63.67       61.84      1.58 o 
  -2  17   1        8.03        8.39      0.93 o 
  -1  17   1      236.48      251.49      8.00 o 
   0  17   1      112.66      113.27      2.27 o 
   1  17   1      257.87      250.06      5.86 o 
   2  17   1       36.18       35.21      1.12 o 
   3  17   1       18.14       17.14      1.18 o 
   4  17   1      138.64      126.84      3.61 o 
   5  17   1        8.36        9.54      1.73 o 
   6  17   1        7.98        5.96      2.05 o 
   7  17   1        6.15        3.63      2.19 o 
   8  17   1       54.14       53.54      4.73 o 
  -9  18   1        2.31        0.23      2.94 o 
  -8  18   1       43.81       45.57      4.10 o 
  -7  18   1       13.11       10.37      2.33 o 
  -6  18   1       92.71       89.97      3.35 o 
  -5  18   1      106.53      111.09      7.07 o 
  -4  18   1       16.98       18.79      1.42 o 
  -3  18   1        9.38       13.94      1.30 o 
  -2  18   1      169.49      161.74      3.13 o 
  -1  18   1      101.14       92.11      2.44 o 
   0  18   1       25.78       24.59      1.43 o 
   1  18   1        1.38        2.10      0.68 o 
   2  18   1       21.75       24.93      1.09 o 
   3  18   1       31.56       29.37      2.12 o 
   4  18   1      126.85      119.41      3.60 o 
   5  18   1       36.55       30.97      2.22 o 
   6  18   1        8.68        8.12      2.23 o 
   7  18   1        6.36        3.96      2.25 o 
   8  18   1       12.76       14.26      3.44 o 
  -9  19   1        2.33        3.22      3.13 o 
  -8  19   1       18.42       22.57      2.91 o 
  -7  19   1       10.91       10.51      2.42 o 
  -6  19   1        8.03        6.48      1.74 o 
  -5  19   1      130.57      121.44      3.86 o 
  -4  19   1      175.74      151.84      3.45 o 
  -3  19   1       87.87       78.96      2.76 o 
  -2  19   1       19.38       20.11      1.47 o 
  -1  19   1      253.24      243.79      5.85 o 
   0  19   1      123.80      108.36      2.50 o 
   1  19   1      169.44      177.54      4.69 o 
   2  19   1        5.44        7.41      1.05 o 
   3  19   1       13.62       11.42      1.49 o 
   4  19   1      372.12      341.42      6.79 o 
   5  19   1       20.10       18.18      1.99 o 
   6  19   1        2.43       -0.23      1.94 o 
   7  19   1        8.02        7.54      2.41 o 
   8  19   1        0.20       -3.32      2.83 o 
  -8  20   1        5.37        5.67      2.45 o 
  -7  20   1        4.46        1.69      2.12 o 
  -6  20   1       32.04       32.25      2.40 o 
  -5  20   1      156.11      150.07      4.14 o 
  -4  20   1       21.39       24.35      2.29 o 
  -3  20   1      217.38      217.58      5.76 o 
  -2  20   1      130.87      124.10      5.52 o 
  -1  20   1       97.11       93.93      2.81 o 
   0  20   1      235.03      221.80      6.56 o 
   1  20   1       73.79       74.90      2.04 o 
   2  20   1      123.43      121.79      2.64 o 
   3  20   1       10.86        9.94      1.49 o 
   4  20   1       46.03       45.27      2.42 o 
   5  20   1        1.23        1.63      1.69 o 
   6  20   1        1.92        2.13      2.05 o 
   7  20   1        4.71        1.00      2.23 o 
   8  20   1       10.86       12.15      3.50 o 
  -8  21   1        1.55        2.86      2.54 o 
  -7  21   1        8.44       11.84      2.46 o 
  -6  21   1       25.95       20.06      2.20 o 
  -5  21   1        7.63       12.20      1.77 o 
  -4  21   1      106.53       96.19      3.27 o 
  -3  21   1       36.69       38.36      2.52 o 
  -2  21   1      236.01      232.63      6.07 o 
  -1  21   1      187.48      182.32      3.92 o 
   0  21   1       26.26       25.90      1.14 o 
   1  21   1      158.64      156.83      3.65 o 
   2  21   1       62.04       57.66      2.20 o 
   3  21   1       18.54       14.98      1.65 o 
   4  21   1       31.48       32.57      2.20 o 
   5  21   1       42.22       42.28      2.58 o 
   6  21   1        1.43        0.22      1.92 o 
   7  21   1        0.23       -1.31      2.20 o 
  -8  22   1        0.62       -2.05      2.40 o 
  -7  22   1        5.35        1.96      2.17 o 
  -6  22   1       88.89       86.47      3.98 o 
  -5  22   1        0.20        0.49      1.49 o 
  -4  22   1       77.55       79.06      2.92 o 
  -3  22   1        4.35        6.32      1.59 o 
  -2  22   1      295.57      274.63      8.26 o 
  -1  22   1      641.41      629.85     10.14 o 
   0  22   1      353.25      345.13      5.58 o 
   1  22   1      332.11      293.28      5.03 o 
   2  22   1        4.92        5.55      1.21 o 
   3  22   1        2.83        0.81      1.33 o 
   4  22   1       51.25       48.20      2.56 o 
   5  22   1        2.10        2.03      1.68 o 
   6  22   1        1.24        0.20      2.01 o 
   7  22   1       14.68       13.78      2.80 o 
  -8  23   1       13.26       11.64      2.92 o 
  -7  23   1       10.52        8.18      2.50 o 
  -6  23   1       11.69        6.00      2.17 o 
  -5  23   1       42.70       42.03      2.47 o 
  -4  23   1      279.24      265.29      7.57 o 
  -3  23   1       56.86       53.78      2.90 o 
  -2  23   1      441.17      436.90     13.45 o 
  -1  23   1       24.82       29.58      1.95 o 
   0  23   1       66.60       70.18      2.23 o 
   1  23   1      199.51      187.70      3.67 o 
   2  23   1       25.78       26.39      2.06 o 
   3  23   1       10.78       13.00      1.68 o 
   4  23   1       19.07       23.02      2.10 o 
   5  23   1       15.09       14.94      2.04 o 
   6  23   1        7.72        9.91      2.46 o 
   7  23   1       14.20       14.38      2.98 o 
  -7  24   1       25.42       27.65      3.09 o 
  -6  24   1       16.98       18.62      2.54 o 
  -5  24   1       34.32       36.57      2.43 o 
  -4  24   1       40.60       37.27      3.22 o 
  -3  24   1       90.01       86.36      3.55 o 
  -2  24   1      116.19      127.34      4.50 o 
  -1  24   1       64.81       60.74      2.68 o 
   0  24   1       51.09       55.45      2.40 o 
   1  24   1       59.22       68.31      2.83 o 
   2  24   1       69.38       73.22      2.93 o 
   3  24   1       73.67       64.04      2.71 o 
   4  24   1       48.97       46.59      2.58 o 
   5  24   1        0.29       -1.72      1.79 o 
   6  24   1       29.72       29.36      3.02 o 
   7  24   1        9.32        7.19      2.79 o 
  -7  25   1       10.33       11.07      2.71 o 
  -6  25   1        5.97        4.40      2.20 o 
  -5  25   1       13.93       18.88      2.04 o 
  -4  25   1       20.92       20.14      2.77 o 
  -3  25   1       79.25       73.67      4.94 o 
  -2  25   1       21.84       26.96      2.42 o 
  -1  25   1       46.55       43.61      2.79 o 
   0  25   1       23.25       23.84      1.80 o 
   1  25   1       43.12       38.60      2.28 o 
   2  25   1        5.58        7.37      1.32 o 
   3  25   1       19.20       23.01      1.94 o 
   4  25   1        1.44        1.91      1.62 o 
   5  25   1        3.96        6.35      2.15 o 
   6  25   1        8.15        7.92      2.48 o 
  -7  26   1       11.63        9.85      2.77 o 
  -6  26   1       24.32       30.84      2.90 o 
  -5  26   1       11.40       12.48      1.95 o 
  -4  26   1       30.83       30.54      2.08 o 
  -3  26   1       23.03       20.38      3.10 o 
  -2  26   1       39.11       40.43      4.22 o 
  -1  26   1       92.64       94.59      3.94 o 
   0  26   1        6.18        7.16      1.83 o 
   1  26   1       33.09       33.60      2.18 o 
   2  26   1      101.93      102.55      2.95 o 
   3  26   1       45.03       47.93      2.46 o 
   4  26   1       19.01       19.87      2.13 o 
   5  26   1        4.05        2.69      2.11 o 
   6  26   1       14.15       22.06      3.04 o 
  -6  27   1       14.22       15.27      2.54 o 
  -5  27   1        4.66        3.30      1.68 o 
  -4  27   1       11.14       13.78      1.79 o 
  -3  27   1      103.20      100.58      6.00 o 
  -2  27   1        7.08        6.41      2.48 o 
  -1  27   1        8.52       11.09      2.52 o 
   0  27   1       13.81        9.75      1.98 o 
   1  27   1       25.74       30.81      2.13 o 
   2  27   1       34.16       36.08      2.40 o 
   3  27   1       13.72       16.91      1.91 o 
   4  27   1       20.13       20.50      2.20 o 
   5  27   1       13.19       17.14      2.58 o 
   6  27   1        4.76        4.21      2.59 o 
  -6  28   1        7.45        9.34      2.47 o 
  -5  28   1        1.69        2.40      1.72 o 
  -4  28   1        4.50       -0.93      3.64 o 
  -3  28   1       10.78       12.84      2.98 o 
  -2  28   1        1.96        1.78      2.32 o 
  -1  28   1       49.73       47.19      3.77 o 
   0  28   1       18.50       14.71      3.29 o 
   1  28   1       30.27       32.59      3.10 o 
   2  28   1       31.90       35.46      2.22 o 
   3  28   1        1.18        1.83      1.55 o 
   4  28   1        5.25        5.37      1.84 o 
   5  28   1        2.34        5.69      2.28 o 
  -5  29   1        5.93        4.82      2.14 o 
  -4  29   1       12.53       15.24      2.16 o 
  -3  29   1       13.22       11.44      3.04 o 
  -2  29   1       17.84       22.07      3.18 o 
  -1  29   1       32.15       37.45      3.78 o 
   0  29   1       30.05       29.64      2.99 o 
   1  29   1       27.53       28.42      4.69 o 
   2  29   1       30.65       34.25      2.38 o 
   3  29   1        1.32        2.16      1.82 o 
   4  29   1        6.78        4.66      1.89 o 
   5  29   1        1.48        2.48      2.21 o 
  -5  30   1       19.78       25.16      2.83 o 
  -4  30   1        4.67        9.63      3.27 o 
  -3  30   1        8.42        4.95      2.87 o 
  -2  30   1        3.36        3.07      2.48 o 
  -1  30   1       10.79       11.93      2.64 o 
   0  30   1        0.47       -0.96      3.16 o 
   1  30   1        2.37       -2.56      3.42 o 
   2  30   1       11.96       16.19      2.48 o 
   3  30   1       12.00        7.03      2.43 o 
   4  30   1        0.11       -0.61      2.01 o 
  -4  31   1       14.76       17.88      3.22 o 
  -3  31   1       26.44       26.82      3.66 o 
  -2  31   1       10.59       11.14      2.89 o 
  -1  31   1        5.97        4.23      5.59 o 
   0  31   1        5.60       -4.49      4.20 o 
   1  31   1        0.46       -3.21      3.25 o 
   2  31   1        3.09        8.01      2.22 o 
   3  31   1       11.60        6.26      2.58 o 
  -3  32   1       11.73       10.88      3.27 o 
  -2  32   1       28.65       32.14      3.60 o 
  -1  32   1        5.79        5.34      6.00 o 
   0  32   1       16.90       15.73      4.58 o 
   1  32   1        2.54        9.02     11.05 o 
   2  32   1        3.78        2.37      2.73 o 
   3  32   1       19.51       22.57      3.03 o 
  -3  33   1        8.82        7.99      3.30 o 
  -2  33   1       11.78       14.66      5.39 o 
  -1  33   1       10.82       17.12      4.77 o 
   0  33   1       11.51       19.37      5.04 o 
   1  33   1        3.87        4.66      4.14 o 
   2  33   1        6.00        5.61      3.08 o 
  -1  34   1       10.27        4.61      4.75 o 
   0  34   1        4.00        1.54      4.19 o 
 -11   0   2        1.25       -2.28      4.73 o 
 -10   0   2       12.72       16.89      3.96 o 
  -9   0   2       21.93       25.25      3.90 o 
  -8   0   2       14.08       15.06      2.62 o 
  -7   0   2      125.17      106.23      4.52 o 
  -6   0   2       81.47       86.08      3.70 o 
  -5   0   2        9.89       17.06      1.83 o 
  -4   0   2     1806.77     1785.88     33.00 o 
  -3   0   2      537.12      551.13     11.72 o 
  -2   0   2     3138.05     2884.02     59.69 o 
  -1   0   2    38916.95    36356.85    557.31 o 
   0   0   2     1178.69     1443.13     30.36 o 
   1   0   2      452.18      380.39      9.00 o 
   2   0   2       46.08       37.24      2.37 o 
   3   0   2       70.83       71.42      3.46 o 
   4   0   2       10.87        9.78      1.99 o 
   5   0   2        0.09        1.73      1.92 o 
   6   0   2       22.05       20.62      3.14 o 
   7   0   2        0.09        5.55      2.89 o 
   8   0   2       43.05       30.50     16.53 o 
   9   0   2        1.25        7.04      5.06 o 
 -11   1   2        0.42        2.90      3.49 o 
 -10   1   2        8.09       13.27      2.71 o 
  -9   1   2       15.29       18.99      2.75 o 
  -8   1   2      162.35      154.76      4.14 o 
  -7   1   2      151.73      143.26      3.64 o 
  -6   1   2       14.17       15.07      1.42 o 
  -5   1   2      607.61      612.90      9.05 o 
  -4   1   2      186.05      186.40      3.44 o 
  -3   1   2     1485.80     1276.26     16.72 o 
  -2   1   2     4367.93     4384.86     58.99 o 
  -1   1   2     3654.31     3660.34     38.12 o 
   0   1   2      852.56      873.82     13.23 o 
   1   1   2     1814.34     1822.69     27.08 o 
   2   1   2      486.15      523.58      8.71 o 
   3   1   2      319.60      338.13      6.37 o 
   4   1   2       25.07       31.16      1.94 o 
   5   1   2      161.95      169.41      3.49 o 
   6   1   2       20.46       22.00      2.20 o 
   7   1   2      109.16      112.88      5.25 o 
   8   1   2       66.47       61.18      8.17 o 
   9   1   2        4.24        5.40      3.42 o 
 -11   2   2        8.54       19.78      4.44 o 
 -10   2   2       47.61       40.45      3.40 o 
  -9   2   2       26.07       28.42      3.28 o 
  -8   2   2       15.16       20.47      2.19 o 
  -7   2   2       57.77       54.60      3.20 o 
  -6   2   2      166.13      150.65      3.47 o 
  -5   2   2      437.95      460.82     18.07 o 
  -4   2   2      872.48      929.52     12.69 o 
  -3   2   2      640.20      615.07     19.38 o 
  -2   2   2      766.71      739.39     10.52 o 
  -1   2   2     6843.28     6649.80     69.77 o 
   0   2   2     1687.88     1693.23     25.01 o 
   1   2   2     1245.75     1179.96     17.83 o 
   2   2   2       76.87       77.09      2.23 o 
   3   2   2     1273.86     1465.88     22.59 o 
   4   2   2      491.55      510.90      8.52 o 
   5   2   2       65.47       67.51      2.18 o 
   6   2   2       56.36       62.60      2.94 o 
   7   2   2       59.54       55.13      3.70 o 
   8   2   2       56.55       65.81      5.64 o 
   9   2   2       43.18       52.71      4.92 o 
 -11   3   2        0.41       19.23     15.64 o 
 -10   3   2        5.98        6.10      2.75 o 
  -9   3   2        7.88        4.88      3.12 o 
  -8   3   2      295.52      285.31      6.37 o 
  -7   3   2      124.32      125.52      3.86 o 
  -6   3   2      106.97       99.95      2.85 o 
  -5   3   2      114.92      146.01      3.19 o 
  -4   3   2     2661.92     2795.59     35.88 o 
  -3   3   2      256.73      242.30      3.87 o 
  -2   3   2     1516.00     1609.51     19.28 o 
  -1   3   2      227.35      227.33      2.97 o 
   0   3   2    15792.21    15465.15    208.60 o 
   1   3   2     4628.20     4637.51     67.52 o 
   2   3   2      104.94      114.04      2.78 o 
   3   3   2      228.89      250.10      7.00 o 
   4   3   2      356.20      368.94      6.61 o 
   5   3   2      187.81      178.81      3.73 o 
   6   3   2       46.26       52.37      2.73 o 
   7   3   2       52.20       50.44      3.65 o 
   8   3   2       64.25       69.44      9.67 o 
   9   3   2        5.22       10.34      3.57 o 
 -11   4   2        3.64        8.13      4.22 o 
 -10   4   2       42.57       50.51      4.14 o 
  -9   4   2       28.04       32.76      2.67 o 
  -8   4   2       38.88       42.90      2.68 o 
  -7   4   2      395.76      375.40      7.52 o 
  -6   4   2       57.40       60.20      2.26 o 
  -5   4   2      160.79      177.08      3.53 o 
  -4   4   2      416.00      480.86      8.71 o 
  -3   4   2     1073.92     1102.98     15.56 o 
  -2   4   2     2984.65     3067.22     34.35 o 
  -1   4   2      583.92      610.04      7.52 o 
   0   4   2    12726.52    12732.72    172.13 o 
   1   4   2     1364.47     1295.53     19.52 o 
   2   4   2       43.09       41.20      3.01 o 
   3   4   2      424.36      384.07      6.50 o 
   4   4   2       45.65       40.63      4.06 o 
   5   4   2       47.00       47.42      2.37 o 
   6   4   2       77.70       81.76      3.23 o 
   7   4   2       47.32       51.21      3.32 o 
   8   4   2       81.70       86.68     10.68 o 
   9   4   2       33.08       41.34      4.66 o 
 -11   5   2        3.45        9.85      7.50 o 
 -10   5   2       15.23       26.40      6.23 o 
  -9   5   2       49.82       56.22      3.23 o 
  -8   5   2        7.28       11.90      2.01 o 
  -7   5   2      113.57      119.32      3.69 o 
  -6   5   2      234.33      232.18      4.55 o 
  -5   5   2      392.14      405.67      8.24 o 
  -4   5   2       75.80       62.65      2.06 o 
  -3   5   2     1103.90     1103.08     17.05 o 
  -2   5   2     1329.08     1258.90     15.20 o 
  -1   5   2     1198.84     1129.34     14.46 o 
   0   5   2     2922.93     2980.23     40.30 o 
   1   5   2      837.38      813.26     12.57 o 
   2   5   2      629.87      617.05     10.06 o 
   3   5   2        2.25        2.37      0.99 o 
   4   5   2       10.83       11.33      1.45 o 
   5   5   2        7.84       11.98      1.33 o 
   6   5   2      157.67      143.64      4.63 o 
   7   5   2       73.57       79.97      3.94 o 
   8   5   2       58.92       82.17     10.91 o 
   9   5   2        2.20        3.49      3.41 o 
 -11   6   2        4.19       11.13      5.01 o 
 -10   6   2        6.11       12.74      3.33 o 
  -9   6   2       33.76       31.85      2.99 o 
  -8   6   2       17.07       21.14      2.28 o 
  -7   6   2      226.38      229.35      9.39 o 
  -6   6   2      197.16      167.93      4.09 o 
  -5   6   2      286.72      316.18      9.87 o 
  -4   6   2     1226.60     1330.48     17.64 o 
  -3   6   2     3453.30     3413.26     46.28 o 
  -2   6   2      190.33      204.21      2.96 o 
  -1   6   2     1426.09     1437.21     17.10 o 
   0   6   2        4.36        4.64      0.60 o 
   1   6   2       24.30       29.04      2.89 o 
   2   6   2       54.52       55.93      1.79 o 
   3   6   2      289.74      278.63      5.10 o 
   4   6   2       34.83       32.10      1.80 o 
   5   6   2      269.65      267.11      5.01 o 
   6   6   2       82.34       81.27      3.68 o 
   7   6   2       20.29       14.77      2.57 o 
   8   6   2        6.91        9.21      3.11 o 
   9   6   2       13.87       17.39      4.44 o 
 -10   7   2        8.83       10.86      4.82 o 
  -9   7   2       25.13       21.22      2.68 o 
  -8   7   2       94.37       98.30      3.77 o 
  -7   7   2      600.28      556.62     11.53 o 
  -6   7   2      210.55      207.90      4.23 o 
  -5   7   2       21.32       25.10      1.58 o 
  -4   7   2      239.49      285.74      4.70 o 
  -3   7   2      729.35      751.80      9.50 o 
  -2   7   2       50.50       44.21      1.09 o 
  -1   7   2      448.36      496.14      5.95 o 
   0   7   2      568.43      551.61      7.01 o 
   1   7   2      511.36      515.13      7.64 o 
   2   7   2      895.62      911.28     15.22 o 
   3   7   2       10.86        9.47      1.12 o 
   4   7   2      323.09      341.91      6.25 o 
   5   7   2      505.41      474.18      7.64 o 
   6   7   2      144.94      151.93      4.12 o 
   7   7   2        7.77       11.25      3.18 o 
   8   7   2        1.94        8.07      2.76 o 
   9   7   2        7.37       20.39      5.57 o 
 -10   8   2        5.06        5.67      2.81 o 
  -9   8   2        8.57       13.29      2.94 o 
  -8   8   2      289.58      259.33      6.65 o 
  -7   8   2       15.52       16.12      2.60 o 
  -6   8   2      141.18      136.57      4.98 o 
  -5   8   2       40.23       43.67      1.96 o 
  -4   8   2     1145.99     1180.83     14.73 o 
  -3   8   2      485.63      465.13      6.44 o 
  -2   8   2      223.54      204.23      2.67 o 
  -1   8   2      343.29      367.48      6.06 o 
   0   8   2     1178.60     1123.04     13.64 o 
   1   8   2        2.43        4.03      1.14 o 
   2   8   2      376.74      348.54      5.71 o 
   3   8   2       16.63       19.80      1.50 o 
   4   8   2        0.06        0.34      0.98 o 
   5   8   2       26.41       26.22      1.93 o 
   6   8   2      443.02      424.03      7.89 o 
   7   8   2       98.04       97.11      6.51 o 
   8   8   2       58.46       59.50      4.24 o 
   9   8   2        5.15       10.75      3.94 o 
 -10   9   2        7.82        6.38      2.83 o 
  -9   9   2        0.33        2.42      2.35 o 
  -8   9   2       57.72       59.94      5.94 o 
  -7   9   2       38.73       42.95      2.53 o 
  -6   9   2       78.44       78.86      2.84 o 
  -5   9   2      347.97      389.58      6.75 o 
  -4   9   2     1409.79     1455.60     17.92 o 
  -3   9   2      387.48      363.26      5.31 o 
  -2   9   2      474.73      467.49     10.28 o 
  -1   9   2      300.23      291.03      4.30 o 
   0   9   2       18.22       18.08      1.19 o 
   1   9   2     2328.97     2386.62     30.13 o 
   2   9   2       23.64       21.73      1.33 o 
   3   9   2       85.76       79.19      3.25 o 
   4   9   2      222.70      213.22      4.49 o 
   5   9   2      707.32      692.41     11.19 o 
   6   9   2      147.29      138.43      4.17 o 
   7   9   2      135.62      139.85      4.95 o 
   8   9   2       24.43       32.71      3.49 o 
   9   9   2        6.08        9.02      5.90 o 
 -10  10   2        1.97        4.12      2.79 o 
  -9  10   2       32.61       39.49      3.53 o 
  -8  10   2      244.95      226.71      6.77 o 
  -7  10   2      109.60      107.05      3.92 o 
  -6  10   2        8.10       11.85      1.58 o 
  -5  10   2       76.85       73.52      2.15 o 
  -4  10   2      470.03      493.22      7.67 o 
  -3  10   2     1242.80     1365.72     16.60 o 
  -2  10   2      768.90      785.07     11.02 o 
  -1  10   2     1315.33     1442.80     17.31 o 
   0  10   2      287.30      266.32      5.37 o 
   1  10   2     1255.59     1387.29     17.87 o 
   2  10   2      218.01      294.99      5.06 o 
   3  10   2       66.93       63.32      2.35 o 
   4  10   2       23.44       21.06      1.82 o 
   5  10   2      304.75      297.27      8.91 o 
   6  10   2       59.82       66.55      2.96 o 
   7  10   2       33.18       42.61      3.51 o 
   8  10   2       13.54       31.83      5.81 o 
   9  10   2       21.82       22.63      5.87 o 
 -10  11   2       29.58       38.85      3.90 o 
  -9  11   2       14.54       18.53      2.97 o 
  -8  11   2      132.12      131.14      6.41 o 
  -7  11   2      126.23      123.50      4.21 o 
  -6  11   2       41.09       44.27      2.23 o 
  -5  11   2       74.37       76.00      2.17 o 
  -4  11   2      314.18      269.59      4.56 o 
  -3  11   2      852.62      857.03     11.35 o 
  -2  11   2      193.87      184.82      3.30 o 
  -1  11   2      424.76      426.09      5.62 o 
   0  11   2      235.53      228.15      7.18 o 
   1  11   2     2128.78     2316.42     27.33 o 
   2  11   2      323.23      371.75      5.63 o 
   3  11   2       43.36       42.92      2.04 o 
   4  11   2      185.15      175.04      4.40 o 
   5  11   2       28.50       30.83      2.16 o 
   6  11   2      130.64      122.99      4.04 o 
   7  11   2      105.95      112.44      4.98 o 
   8  11   2        0.59        1.24      2.84 o 
   9  11   2        2.93        4.21      4.15 o 
 -10  12   2        1.47        3.30      3.06 o 
  -9  12   2        2.60        1.42      2.47 o 
  -8  12   2       45.28       51.47      3.61 o 
  -7  12   2      196.40      188.92      5.89 o 
  -6  12   2      133.20      128.81      3.93 o 
  -5  12   2        0.23        0.15      0.65 o 
  -4  12   2      318.25      335.21      5.26 o 
  -3  12   2       15.50       18.22      1.12 o 
  -2  12   2      393.95      420.21      6.38 o 
  -1  12   2      707.72      698.98      9.28 o 
   0  12   2      857.55      987.74     13.71 o 
   1  12   2      149.63      159.15      3.17 o 
   2  12   2      355.57      354.32      5.43 o 
   3  12   2        0.42        1.29      1.09 o 
   4  12   2      167.37      154.39      5.36 o 
   5  12   2      111.62      111.00      3.49 o 
   6  12   2      172.84      150.80      4.61 o 
   7  12   2       18.55       14.88      3.03 o 
   8  12   2        0.19        1.40      3.36 o 
 -10  13   2       13.22       16.59      4.17 o 
  -9  13   2       20.44       15.24      3.01 o 
  -8  13   2       90.40       97.39      4.54 o 
  -7  13   2      125.00      122.16      5.59 o 
  -6  13   2       35.14       33.94      2.38 o 
  -5  13   2      329.20      349.24      5.41 o 
  -4  13   2      415.79      404.34      6.11 o 
  -3  13   2      128.58      122.04      2.50 o 
  -2  13   2      259.18      262.49      4.34 o 
  -1  13   2      512.03      519.06      7.10 o 
   0  13   2      479.60      451.32      6.32 o 
   1  13   2       62.57       59.09      1.96 o 
   2  13   2      525.06      585.55      8.29 o 
   3  13   2      265.47      270.82      5.07 o 
   4  13   2       13.48       14.58      1.87 o 
   5  13   2      368.67      347.71      6.75 o 
   6  13   2       19.25       20.52      2.25 o 
   7  13   2       63.90       59.13      4.44 o 
   8  13   2       34.80       37.62      4.28 o 
 -10  14   2        9.12       10.78      3.57 o 
  -9  14   2       14.07        8.28      3.18 o 
  -8  14   2       14.13       15.31      2.67 o 
  -7  14   2       62.46       54.94      3.38 o 
  -6  14   2      363.07      324.84      6.92 o 
  -5  14   2      120.44      124.42      4.06 o 
  -4  14   2      572.54      548.36      8.13 o 
  -3  14   2      127.95      114.38      3.93 o 
  -2  14   2      365.18      377.76     10.35 o 
  -1  14   2      719.63      679.78      9.12 o 
   0  14   2       41.30       40.85      3.07 o 
   1  14   2       89.43      114.63      2.03 o 
   2  14   2       39.16       40.47      1.44 o 
   3  14   2       85.56       83.61      2.78 o 
   4  14   2      391.28      388.10      6.97 o 
   5  14   2       38.17       43.67      2.62 o 
   6  14   2       28.77       24.20      2.58 o 
   7  14   2       54.86       65.18      4.60 o 
   8  14   2        4.67        3.61      3.19 o 
 -10  15   2        4.65        8.71      3.53 o 
  -9  15   2       16.44       15.72      3.37 o 
  -8  15   2        6.24        9.55      2.53 o 
  -7  15   2       78.15       73.40      3.80 o 
  -6  15   2      535.25      530.46      9.86 o 
  -5  15   2      168.34      155.42      5.69 o 
  -4  15   2       19.49       20.18      1.33 o 
  -3  15   2      129.24      140.83      3.23 o 
  -2  15   2       59.81       55.51      1.58 o 
  -1  15   2      559.04      576.47      7.33 o 
   0  15   2       17.80       20.26      1.00 o 
   1  15   2       72.29       76.20      4.34 o 
   2  15   2       50.71       46.99      1.83 o 
   3  15   2      153.60      149.61      3.42 o 
   4  15   2      337.80      320.99      6.66 o 
   5  15   2       58.15       58.71      3.21 o 
   6  15   2        5.75        7.74      2.14 o 
   7  15   2       68.43       63.56      4.67 o 
   8  15   2       19.36       17.45      3.77 o 
  -9  16   2        8.30       14.70      3.28 o 
  -8  16   2       10.41       17.15      3.10 o 
  -7  16   2       93.47       85.87      4.08 o 
  -6  16   2      102.04      111.53      3.41 o 
  -5  16   2      168.80      139.15      5.06 o 
  -4  16   2       22.96       29.80      1.51 o 
  -3  16   2       74.51       68.99      3.10 o 
  -2  16   2       23.66       29.97      1.25 o 
  -1  16   2      135.42      145.82      2.39 o 
   0  16   2      246.52      250.77      5.71 o 
   1  16   2       11.59       12.52      0.95 o 
   2  16   2      230.99      223.26      3.54 o 
   3  16   2      144.88      155.57      3.98 o 
   4  16   2      138.15      139.08      4.44 o 
   5  16   2       98.85       94.01      3.86 o 
   6  16   2       26.37       28.41      2.75 o 
   7  16   2       20.94       22.58      3.53 o 
   8  16   2       52.75       57.43      4.99 o 
  -9  17   2        2.34        2.47      4.26 o 
  -8  17   2       30.39       32.96      3.68 o 
  -7  17   2       28.30       26.04      2.66 o 
  -6  17   2        1.93        3.89      1.62 o 
  -5  17   2       37.34       37.20      2.34 o 
  -4  17   2        0.76        1.84      1.09 o 
  -3  17   2      440.91      405.69      7.08 o 
  -2  17   2      124.47      127.33      2.61 o 
  -1  17   2       62.46       58.90      1.71 o 
   0  17   2      118.97      119.39      2.59 o 
   1  17   2       10.25        9.05      1.03 o 
   2  17   2       64.27       67.77      2.03 o 
   3  17   2      118.24      100.32      3.18 o 
   4  17   2        3.62       -0.28      1.66 o 
   5  17   2       63.48       54.15      3.18 o 
   6  17   2       60.61       59.18      3.54 o 
   7  17   2        4.96        4.85      2.86 o 
   8  17   2        3.78        6.74      3.97 o 
  -9  18   2        9.44       14.79      3.35 o 
  -8  18   2        8.72        7.34      2.85 o 
  -7  18   2       23.50       31.64      3.03 o 
  -6  18   2      281.20      261.64      5.90 o 
  -5  18   2      144.59      138.24      4.34 o 
  -4  18   2      161.57      172.92      4.15 o 
  -3  18   2       29.61       31.69      1.77 o 
  -2  18   2      117.26      130.36      3.40 o 
  -1  18   2     1158.72     1187.26     17.59 o 
   0  18   2       58.67       60.67      1.97 o 
   1  18   2       80.30       88.73      5.05 o 
   2  18   2      214.10      215.26      4.00 o 
   3  18   2      223.86      201.07      4.70 o 
   4  18   2       14.27       13.37      1.99 o 
   5  18   2       17.83       18.30      2.38 o 
   6  18   2        8.48        8.47      2.25 o 
   7  18   2        2.73        3.27      2.77 o 
   8  18   2       19.49       26.65      4.77 o 
  -9  19   2       24.21       32.48      3.96 o 
  -8  19   2       10.51        8.01      3.67 o 
  -7  19   2        3.41        3.44      2.17 o 
  -6  19   2       39.32       40.10      2.49 o 
  -5  19   2      103.42       96.95      3.31 o 
  -4  19   2       25.71       25.87      1.70 o 
  -3  19   2      176.80      177.35      4.64 o 
  -2  19   2      201.92      185.25      6.12 o 
  -1  19   2       53.38       57.02      3.44 o 
   0  19   2      420.70      423.12      6.66 o 
   1  19   2       84.08       83.37      2.68 o 
   2  19   2      122.83      122.24      3.63 o 
   3  19   2       80.58       78.14      2.96 o 
   4  19   2       69.91       68.52      3.31 o 
   5  19   2       17.99       17.18      2.39 o 
   6  19   2       15.06       15.79      2.54 o 
   7  19   2       13.70       12.01      2.74 o 
  -9  20   2        6.86        2.05      3.06 o 
  -8  20   2        3.06        1.87      2.69 o 
  -7  20   2       63.40       59.80      3.53 o 
  -6  20   2        7.03        4.63      1.71 o 
  -5  20   2       15.19       12.19      1.79 o 
  -4  20   2      119.89      123.31      3.53 o 
  -3  20   2      121.91      114.19      3.51 o 
  -2  20   2      633.88      619.50     16.64 o 
  -1  20   2      187.48      192.74      4.71 o 
   0  20   2      123.14      128.97      3.70 o 
   1  20   2       59.91       55.26      2.15 o 
   2  20   2       95.27       89.96      3.25 o 
   3  20   2        2.56        1.28      1.43 o 
   4  20   2       11.94        8.82      2.02 o 
   5  20   2        7.48        6.46      2.07 o 
   6  20   2        2.20        0.55      2.13 o 
   7  20   2        2.16        3.05      2.41 o 
  -8  21   2       29.60       38.06      3.93 o 
  -7  21   2       71.17       73.41      3.90 o 
  -6  21   2        0.56       -0.97      1.57 o 
  -5  21   2      166.36      159.95      4.28 o 
  -4  21   2        6.53        8.84      1.31 o 
  -3  21   2      369.25      346.85     11.41 o 
  -2  21   2      109.53      113.09      6.77 o 
  -1  21   2      110.61      113.22      3.16 o 
   0  21   2       27.06       23.06      1.41 o 
   1  21   2      229.43      229.72      5.23 o 
   2  21   2        7.55       10.13      1.68 o 
   3  21   2       61.23       54.55      2.60 o 
   4  21   2       22.78       23.76      2.38 o 
   5  21   2        5.40        6.20      2.16 o 
   6  21   2       15.04       14.22      2.64 o 
   7  21   2       22.33       23.29      3.20 o 
  -8  22   2       24.68       23.31      3.54 o 
  -7  22   2       53.92       52.33      3.49 o 
  -6  22   2       41.13       42.14      2.78 o 
  -5  22   2       15.26       16.02      1.82 o 
  -4  22   2       14.51       17.45      1.67 o 
  -3  22   2       28.70       29.17      2.31 o 
  -2  22   2      220.36      221.72      6.62 o 
  -1  22   2       45.93       43.07      2.33 o 
   0  22   2      189.29      182.39      4.35 o 
   1  22   2       25.49       22.56      1.72 o 
   2  22   2      256.61      233.86      5.63 o 
   3  22   2       77.22       72.89      2.95 o 
   4  22   2       23.56       24.86      2.44 o 
   5  22   2        8.64        8.95      2.27 o 
   6  22   2        0.89       -0.70      2.23 o 
   7  22   2        8.37        8.44      3.19 o 
  -8  23   2        1.66       -0.17      2.76 o 
  -7  23   2        0.29        2.63      2.24 o 
  -6  23   2       11.77       10.86      1.98 o 
  -5  23   2        5.78        7.01      1.63 o 
  -4  23   2        9.92        7.03      1.48 o 
  -3  23   2        2.04        7.99      2.43 o 
  -2  23   2      303.25      287.62      7.08 o 
  -1  23   2        3.72        5.71      1.83 o 
   0  23   2       14.65       20.63      2.15 o 
   1  23   2       43.32       46.02      2.72 o 
   2  23   2       33.29       25.19      2.16 o 
   3  23   2       39.26       30.36      2.50 o 
   4  23   2       12.11       10.14      2.11 o 
   5  23   2       11.10        9.27      2.31 o 
   6  23   2       11.33        9.92      2.65 o 
  -8  24   2       15.05       16.85      3.32 o 
  -7  24   2       28.62       32.78      3.14 o 
  -6  24   2       73.67       72.48      3.26 o 
  -5  24   2        3.27        2.85      1.58 o 
  -4  24   2      102.45       94.44      3.27 o 
  -3  24   2      108.07       96.52      5.06 o 
  -2  24   2      112.11      112.18      5.18 o 
  -1  24   2       10.82        7.25      1.93 o 
   0  24   2      108.18      102.64      3.32 o 
   1  24   2       31.32       35.71      2.01 o 
   2  24   2      134.62      125.10      5.22 o 
   3  24   2       12.85       11.63      2.04 o 
   4  24   2       29.69       30.15      3.49 o 
   5  24   2       52.06       56.45      4.39 o 
   6  24   2        4.84        5.10      2.81 o 
  -7  25   2       21.92       22.22      2.94 o 
  -6  25   2        8.44       11.37      2.05 o 
  -5  25   2       19.59       16.96      1.93 o 
  -4  25   2        9.65       11.99      1.62 o 
  -3  25   2       90.09       74.78      4.62 o 
  -2  25   2        1.29       -2.99      1.99 o 
  -1  25   2       10.08       13.21      2.22 o 
   0  25   2       12.97       15.13      1.97 o 
   1  25   2       21.44       21.90      1.98 o 
   2  25   2       17.32       16.57      1.86 o 
   3  25   2        2.68        1.98      1.84 o 
   4  25   2        0.57       -0.57      2.12 o 
   5  25   2        9.09       10.63      4.03 o 
   6  25   2        5.46        5.52      2.91 o 
  -7  26   2        7.08        6.45      2.56 o 
  -6  26   2       23.65       21.30      2.34 o 
  -5  26   2        2.87        3.35      1.61 o 
  -4  26   2        0.41        2.29      1.35 o 
  -3  26   2        0.82       -1.62      2.83 o 
  -2  26   2       74.67       74.38      6.01 o 
  -1  26   2       26.97       30.86      2.92 o 
   0  26   2        2.19        1.44      1.77 o 
   1  26   2      180.97      165.15      4.77 o 
   2  26   2       44.07       44.02      2.47 o 
   3  26   2       33.39       30.60      2.64 o 
   4  26   2        0.01       -3.75      2.73 o 
   5  26   2        9.71        6.99      3.76 o 
  -7  27   2       15.38       24.19      3.13 o 
  -6  27   2        3.71        1.88      1.86 o 
  -5  27   2        1.47        0.71      1.53 o 
  -4  27   2       25.41       28.05      2.42 o 
  -3  27   2       54.34       49.77      5.02 o 
  -2  27   2        6.73        6.54      2.57 o 
  -1  27   2        9.06        3.43      3.34 o 
   0  27   2        3.27        4.56      1.91 o 
   1  27   2        1.27        2.25      1.38 o 
   2  27   2       13.85       18.48      1.96 o 
   3  27   2        5.52        4.94      1.94 o 
   4  27   2        1.32       -0.40      2.87 o 
   5  27   2        3.75        0.24      3.08 o 
  -6  28   2       15.02       14.83      2.90 o 
  -5  28   2        2.99        3.57      1.94 o 
  -4  28   2        1.77        0.35      1.69 o 
  -3  28   2       55.26       52.53      4.29 o 
  -2  28   2        4.15        4.68      2.58 o 
  -1  28   2       24.91       28.76      2.79 o 
   0  28   2        5.95        1.61      3.39 o 
   1  28   2       11.92       12.58      1.61 o 
   2  28   2        6.69        7.91      2.14 o 
   3  28   2        3.70        5.78      2.04 o 
   4  28   2        3.86        2.83      2.72 o 
   5  28   2        3.92        0.69      2.65 o 
  -6  29   2       17.69       16.37      3.10 o 
  -5  29   2       12.01        8.05      2.13 o 
  -4  29   2       10.54        8.26      3.13 o 
  -3  29   2       17.48       18.95      3.27 o 
  -2  29   2        2.22        2.64      2.52 o 
  -1  29   2        0.29       -2.41      2.32 o 
   0  29   2        1.30        0.12      2.26 o 
   1  29   2        1.73        0.90      1.42 o 
   2  29   2        5.46        5.91      1.76 o 
   3  29   2        1.63        0.25      1.77 o 
   4  29   2       11.29        9.96      2.56 o 
  -5  30   2        4.33       -0.76      2.51 o 
  -4  30   2        5.41        4.34      2.02 o 
  -3  30   2       26.65       32.62      3.80 o 
  -2  30   2        7.96        6.38      2.91 o 
  -1  30   2        9.20        8.20      2.75 o 
   0  30   2       29.59       35.60      3.55 o 
   1  30   2       18.59       24.22      2.45 o 
   2  30   2        8.66        8.02      2.03 o 
   3  30   2        9.53        4.85      2.07 o 
  -4  31   2        6.77       10.78      2.23 o 
  -3  31   2       12.05       13.11      4.50 o 
  -2  31   2        6.16        7.19      2.94 o 
  -1  31   2       13.94       14.86      3.00 o 
   0  31   2        1.28        5.93      3.06 o 
   1  31   2       10.16       15.51      3.53 o 
   2  31   2        4.15        3.57      2.85 o 
   3  31   2       27.84       36.92      2.98 o 
  -4  32   2        2.99        5.90      2.95 o 
  -3  32   2       29.26       30.19      4.01 o 
  -2  32   2        1.52        1.70      2.82 o 
  -1  32   2        1.68       -3.43      3.75 o 
   0  32   2        4.96        3.88      5.42 o 
   1  32   2        6.49        9.89      2.89 o 
   2  32   2        1.54        2.43      3.62 o 
  -2  33   2        2.68        4.88      2.92 o 
  -1  33   2        1.54        1.54      4.35 o 
   0  33   2       13.51       17.43      5.68 o 
   1  33   2        7.55        2.48      2.61 o 
 -11   0   3        1.99       -4.56      3.95 o 
 -10   0   3       13.31       10.16      3.70 o 
  -9   0   3       12.63       14.08      4.40 o 
  -8   0   3       62.92       65.72      5.29 o 
  -7   0   3      105.33      103.52      4.49 o 
  -6   0   3        0.03        2.00      1.63 o 
  -5   0   3      308.39      337.52      7.93 o 
  -4   0   3      514.51      499.42     10.42 o 
  -3   0   3     1518.19     1648.49     35.07 o 
  -2   0   3      746.51      717.57     13.49 o 
  -1   0   3      113.47      105.92      2.60 o 
   0   0   3      234.79      256.97      6.64 o 
   1   0   3      264.04      221.66      6.19 o 
   2   0   3      178.32      182.32      7.07 o 
   3   0   3      458.33      478.14     12.22 o 
   4   0   3        2.52        0.77      1.80 o 
   5   0   3       18.03       23.95      3.18 o 
   6   0   3      260.25      239.49      8.84 o 
   7   0   3      181.94      173.92     10.00 o 
   8   0   3        0.77        5.61      4.32 o 
   9   0   3        2.14        2.67      5.22 o 
 -11   1   3        7.45        4.14      3.17 o 
 -10   1   3       21.69       18.49      2.85 o 
  -9   1   3      118.52      118.95      4.63 o 
  -8   1   3       67.50       69.68      2.89 o 
  -7   1   3        0.66        0.35      1.18 o 
  -6   1   3      366.69      353.45      6.06 o 
  -5   1   3      155.95      166.95      4.42 o 
  -4   1   3      461.07      515.09      7.56 o 
  -3   1   3     1030.69     1028.94     18.64 o 
  -2   1   3     4116.52     4048.67     47.23 o 
  -1   1   3     1143.09     1172.87     13.24 o 
   0   1   3      527.48      595.02      9.55 o 
   1   1   3      434.89      412.19      7.11 o 
   2   1   3     2004.12     2113.64     31.85 o 
   3   1   3      245.81      255.31      5.81 o 
   4   1   3      128.77      144.80      4.08 o 
   5   1   3       21.16       25.03      2.21 o 
   6   1   3      109.45      111.77      4.22 o 
   7   1   3       18.29       18.71      2.94 o 
   8   1   3       10.54       10.01      3.42 o 
   9   1   3       33.03       30.71     15.99 o 
 -11   2   3        0.95       -1.01      2.89 o 
 -10   2   3        7.78        3.33      2.29 o 
  -9   2   3       24.49       30.97      2.83 o 
  -8   2   3      243.64      240.88      5.69 o 
  -7   2   3       19.75       18.72      2.47 o 
  -6   2   3       44.71       46.05      2.02 o 
  -5   2   3      936.93      982.70     13.64 o 
  -4   2   3      775.41      709.71      9.97 o 
  -3   2   3      972.31      881.36     12.71 o 
  -2   2   3     1931.86     1751.82     22.91 o 
  -1   2   3     2717.85     2668.65     29.29 o 
   0   2   3      118.74      117.50      2.69 o 
   1   2   3     2719.68     2829.46     41.83 o 
   2   2   3      187.81      231.95      4.79 o 
   3   2   3       16.53       25.29      1.71 o 
   4   2   3       58.60       54.25      2.62 o 
   5   2   3      139.74      127.01      4.15 o 
   6   2   3       18.97       22.43      2.48 o 
   7   2   3       59.30       66.28      4.15 o 
   8   2   3       27.32       32.98      4.14 o 
   9   2   3        0.04       -2.21      4.78 o 
 -11   3   3        7.94        3.00      3.53 o 
 -10   3   3       28.38       23.12      2.92 o 
  -9   3   3       19.53       21.82      2.93 o 
  -8   3   3        8.74       10.97      2.55 o 
  -7   3   3       96.67       87.08      4.19 o 
  -6   3   3       83.68       88.87      2.64 o 
  -5   3   3       43.43       49.70      1.92 o 
  -4   3   3      761.83      686.80     21.82 o 
  -3   3   3      883.85      950.95     14.10 o 
  -2   3   3     1382.16     1372.04     17.77 o 
  -1   3   3     4384.38     4339.07     49.53 o 
   0   3   3     4222.58     4054.77     59.21 o 
   1   3   3     1217.17     1193.77     18.36 o 
   2   3   3     1017.12     1147.75     17.97 o 
   3   3   3        9.80        8.71      1.33 o 
   4   3   3       12.40       13.43      1.69 o 
   5   3   3        9.55       10.32      1.95 o 
   6   3   3      108.46      107.68      7.40 o 
   7   3   3        2.25        8.31      2.65 o 
   8   3   3       26.76       24.75      3.90 o 
   9   3   3       70.64       65.41     14.98 o 
 -11   4   3       17.66       22.52      4.12 o 
 -10   4   3        4.83        1.45      2.57 o 
  -9   4   3       31.07       31.30      2.62 o 
  -8   4   3      229.54      212.50      5.26 o 
  -7   4   3       80.64       89.70      5.15 o 
  -6   4   3      413.21      399.99      6.66 o 
  -5   4   3     1066.37     1037.46     14.76 o 
  -4   4   3      276.39      275.04      5.03 o 
  -3   4   3     3386.63     3443.10     50.53 o 
  -2   4   3      850.64      862.40     10.69 o 
  -1   4   3      459.70      481.43      6.16 o 
   0   4   3     2740.65     2758.33     40.61 o 
   1   4   3      401.77      418.93      7.22 o 
   2   4   3      227.59      268.94      5.33 o 
   3   4   3      257.53      250.41      7.94 o 
   4   4   3       71.93       65.55      2.81 o 
   5   4   3      155.85      151.82      4.57 o 
   6   4   3      188.54      172.90      5.82 o 
   7   4   3      214.37      214.13      6.93 o 
   8   4   3        0.00        0.82      2.82 o 
 -11   5   3        0.03        0.37      3.03 o 
 -10   5   3       18.89       20.41      3.21 o 
  -9   5   3       49.56       52.99      3.11 o 
  -8   5   3       98.18       94.83      3.57 o 
  -7   5   3       75.40       64.53      3.06 o 
  -6   5   3       60.09       64.22      2.31 o 
  -5   5   3     1212.57     1248.22     18.18 o 
  -4   5   3       86.26       80.65      5.62 o 
  -3   5   3      938.80      974.19     20.60 o 
  -2   5   3      701.20      683.14     10.52 o 
  -1   5   3      109.16      110.39      2.07 o 
   0   5   3     2213.24     2253.98     33.36 o 
   1   5   3      992.68      946.52     14.80 o 
   2   5   3     1067.51     1230.81     19.16 o 
   3   5   3      162.54      157.67      4.99 o 
   4   5   3       90.74       95.39      3.31 o 
   5   5   3      123.87      134.14      5.02 o 
   6   5   3       30.77       33.66      3.13 o 
   7   5   3       12.07       18.92      3.56 o 
   8   5   3        0.19        4.55      5.91 o 
 -11   6   3        9.63       11.24      3.78 o 
 -10   6   3        4.22        8.48      3.09 o 
  -9   6   3      134.96      122.13      4.65 o 
  -8   6   3       16.26       19.52      2.12 o 
  -7   6   3       55.31       60.00      2.99 o 
  -6   6   3      296.53      327.64      9.79 o 
  -5   6   3      169.14      184.85      4.88 o 
  -4   6   3      247.87      288.95      8.12 o 
  -3   6   3     1431.23     1490.80     20.78 o 
  -2   6   3      142.71      168.56      3.13 o 
  -1   6   3      358.97      383.03      4.85 o 
   0   6   3      411.38      425.87      6.42 o 
   1   6   3      569.23      615.13     10.01 o 
   2   6   3     1198.10     1318.99     20.43 o 
   3   6   3      123.87      120.82      3.38 o 
   4   6   3        7.56        5.24      1.47 o 
   5   6   3      216.26      218.00      7.26 o 
   6   6   3        6.72        5.74      2.49 o 
   7   6   3       81.26       89.38      4.64 o 
   8   6   3        4.58        2.10      2.95 o 
 -11   7   3       10.02       10.60      3.76 o 
 -10   7   3        9.42       15.81      3.44 o 
  -9   7   3       14.11       17.61      2.53 o 
  -8   7   3      445.00      402.22      7.97 o 
  -7   7   3      387.13      373.34      7.27 o 
  -6   7   3      207.62      216.23      4.74 o 
  -5   7   3      117.99      126.02      4.90 o 
  -4   7   3      242.25      270.04      4.82 o 
  -3   7   3       89.27      119.35      4.48 o 
  -2   7   3      779.09      786.44     15.94 o 
  -1   7   3      277.83      295.85      4.11 o 
   0   7   3      761.78      802.58     14.87 o 
   1   7   3      453.00      462.82      7.83 o 
   2   7   3     1333.71     1470.88     22.61 o 
   3   7   3        3.47        2.81      1.21 o 
   4   7   3        2.22        2.62      1.38 o 
   5   7   3      379.10      374.62      8.88 o 
   6   7   3       13.71       14.29      3.25 o 
   7   7   3       18.74       27.10      3.11 o 
   8   7   3        1.72       -0.67      3.03 o 
 -11   8   3        2.99        7.80      3.49 o 
 -10   8   3        2.83        2.69      2.53 o 
  -9   8   3       89.08       94.51      4.54 o 
  -8   8   3       91.44       88.55      3.55 o 
  -7   8   3      401.11      374.47      9.25 o 
  -6   8   3      196.74      205.76      4.60 o 
  -5   8   3       14.70       14.73      1.37 o 
  -4   8   3        0.23        0.13      0.87 o 
  -3   8   3      736.13      690.93      9.49 o 
  -2   8   3     1593.63     1505.28     20.65 o 
  -1   8   3      377.01      377.17      5.24 o 
   0   8   3      717.14      728.56     11.21 o 
   2   8   3       10.77       11.60      1.19 o 
   3   8   3      169.05      171.82      4.16 o 
   4   8   3       86.02       83.80      3.81 o 
   5   8   3      122.90      131.40      8.40 o 
   6   8   3       28.26       33.58      4.58 o 
   7   8   3        3.15       12.23      3.06 o 
   8   8   3        9.28        5.28      7.62 o 
 -11   9   3        5.36        7.04      3.72 o 
 -10   9   3        6.61        5.29      2.64 o 
  -9   9   3        9.37       10.92      2.68 o 
  -8   9   3       88.76       86.54      3.81 o 
  -7   9   3       77.40       85.61      3.32 o 
  -6   9   3      141.45      126.74      3.50 o 
  -5   9   3      483.11      461.56      7.17 o 
  -4   9   3      371.70      389.59      8.19 o 
  -3   9   3      551.69      584.14     10.03 o 
  -2   9   3      581.82      607.47      8.24 o 
  -1   9   3      537.42      563.30      7.73 o 
   0   9   3       99.01       99.66      2.11 o 
   1   9   3     1974.85     2032.54     30.35 o 
   2   9   3      334.98      336.13      6.97 o 
   3   9   3       25.32       23.75      1.98 o 
   4   9   3       37.52       37.97      2.66 o 
   5   9   3      476.14      435.45     10.34 o 
   6   9   3       81.20       79.58      4.17 o 
   7   9   3        3.22       -0.72      2.88 o 
   8   9   3        6.47        0.10      4.46 o 
 -10  10   3        1.74        2.36      2.65 o 
  -9  10   3       27.61       25.03      3.09 o 
  -8  10   3      140.81      122.34      5.01 o 
  -7  10   3      201.18      210.97      7.89 o 
  -6  10   3      209.77      228.64      4.90 o 
  -5  10   3       36.21       33.59      2.86 o 
  -4  10   3      721.38      754.70     11.24 o 
  -3  10   3      433.86      432.36      6.65 o 
  -2  10   3      499.36      515.06      9.26 o 
  -1  10   3      220.28      216.66      3.44 o 
   0  10   3      747.68      805.86     11.64 o 
   1  10   3      186.22      215.73      6.67 o 
   2  10   3        4.67        6.20      1.30 o 
   3  10   3       81.69       87.36      3.17 o 
   4  10   3      193.68      181.88      5.29 o 
   5  10   3        3.27        5.95      2.42 o 
   6  10   3      149.14      165.10      7.65 o 
   7  10   3       11.88        1.72      6.27 o 
   8  10   3        4.79        4.91      4.37 o 
 -10  11   3       22.71       24.15      3.38 o 
  -9  11   3       18.70       21.18      3.00 o 
  -8  11   3      427.20      392.81      9.43 o 
  -7  11   3       30.14       31.15      2.85 o 
  -6  11   3       70.97       61.49      2.56 o 
  -5  11   3      154.36      163.66      3.42 o 
  -4  11   3      103.30      116.24      3.26 o 
  -3  11   3      342.68      379.98      5.54 o 
  -2  11   3       10.41        9.17      0.65 o 
  -1  11   3      304.38      313.75      4.95 o 
   0  11   3     1687.44     1794.21     24.77 o 
   1  11   3      283.18      281.08      5.28 o 
   2  11   3      319.15      332.05      6.93 o 
   3  11   3      149.28      136.16      4.14 o 
   4  11   3       78.29       74.98      3.47 o 
   5  11   3       26.06       27.55      2.71 o 
   6  11   3        6.18        8.23      2.15 o 
   7  11   3        6.05       -0.23      3.83 o 
   8  11   3       13.99        9.74      4.95 o 
 -10  12   3       16.52       19.75      3.40 o 
  -9  12   3       41.89       38.72      3.51 o 
  -8  12   3        1.60        7.07      2.20 o 
  -7  12   3      444.04      415.86      9.46 o 
  -6  12   3      200.20      194.54      4.85 o 
  -5  12   3      317.80      299.13      5.88 o 
  -4  12   3      230.68      240.48      4.06 o 
  -3  12   3      696.31      763.02     10.27 o 
  -2  12   3       98.12      100.72      6.25 o 
  -1  12   3        7.74        5.10      0.75 o 
   0  12   3      194.39      228.25      4.35 o 
   1  12   3       23.21       29.77      1.52 o 
   2  12   3      194.51      227.16      5.27 o 
   3  12   3        6.41        6.54      1.58 o 
   4  12   3        7.13        5.66      2.30 o 
   5  12   3      191.54      185.46      5.00 o 
   6  12   3       13.14       10.70      2.31 o 
   7  12   3        1.91        6.48      4.26 o 
   8  12   3        5.09        6.23      3.69 o 
 -10  13   3        4.04        1.51      2.76 o 
  -9  13   3        1.38        5.09      2.50 o 
  -8  13   3       11.52       14.49      3.05 o 
  -7  13   3      179.71      179.17      5.67 o 
  -6  13   3       50.34       45.25      2.81 o 
  -5  13   3      229.94      236.86      4.60 o 
  -4  13   3      120.36      111.31      2.45 o 
  -3  13   3       85.74       85.87      2.23 o 
  -2  13   3      182.56      178.11      3.93 o 
  -1  13   3      281.76      303.94      7.91 o 
   0  13   3      205.05      231.73      3.67 o 
   1  13   3      137.00      139.45      3.21 o 
   2  13   3       22.56       22.71      1.79 o 
   3  13   3       56.57       57.92      2.86 o 
   4  13   3      402.83      388.96      8.69 o 
   5  13   3       29.18       32.38      3.42 o 
   6  13   3       75.51       67.22      4.13 o 
   7  13   3       52.42       53.35      5.23 o 
   8  13   3        3.60        0.88      3.60 o 
 -10  14   3        0.43       -0.89      2.97 o 
  -9  14   3       26.22       24.97      3.73 o 
  -8  14   3      115.03      113.04      5.20 o 
  -7  14   3       95.26       89.78      4.06 o 
  -6  14   3       82.68       76.97      3.57 o 
  -5  14   3       79.74       77.45      3.06 o 
  -4  14   3       38.38       38.41      1.73 o 
  -3  14   3      180.76      185.42      5.93 o 
  -2  14   3       68.98       56.17      3.16 o 
  -1  14   3       14.49       24.18      1.60 o 
   0  14   3      140.22      164.22      3.03 o 
   1  14   3       81.59       92.51      3.71 o 
   2  14   3       73.90       76.83      2.87 o 
   3  14   3      427.01      396.25      8.37 o 
   4  14   3      141.93      132.17      4.51 o 
   5  14   3       83.55       78.28      4.14 o 
   6  14   3        2.84        5.51      2.42 o 
   7  14   3       17.37       18.27      4.00 o 
   8  14   3       28.60       40.13      5.28 o 
 -10  15   3        1.62        0.68      3.10 o 
  -9  15   3        4.99        3.43      2.87 o 
  -8  15   3       25.64       30.27      3.03 o 
  -7  15   3       14.84       20.11      2.53 o 
  -6  15   3       58.29       53.53      3.17 o 
  -5  15   3      211.34      203.89      5.81 o 
  -4  15   3       79.89       80.22      2.32 o 
  -3  15   3      151.56      148.01      3.28 o 
  -2  15   3       22.88       23.36      1.16 o 
  -1  15   3       90.56       96.01      2.62 o 
   0  15   3      134.81      120.37      2.69 o 
   1  15   3       51.65       55.26      2.33 o 
   2  15   3      210.48      184.53      4.62 o 
   3  15   3       16.05       19.02      2.70 o 
   4  15   3       61.55       59.98      4.25 o 
   5  15   3       12.28        9.91      2.40 o 
   6  15   3        1.94        0.07      2.19 o 
   7  15   3        5.72        5.45      3.58 o 
 -10  16   3       20.32       20.72      4.00 o 
  -9  16   3        3.27        5.52      2.96 o 
  -8  16   3        5.16        7.22      4.59 o 
  -7  16   3      292.80      285.54      7.40 o 
  -6  16   3      360.74      354.66      8.10 o 
  -5  16   3      163.65      164.90      4.62 o 
  -4  16   3      153.73      145.15      5.10 o 
  -3  16   3        6.19        6.23      1.13 o 
  -2  16   3      249.43      268.37      5.97 o 
  -1  16   3       65.42       84.11      5.00 o 
   0  16   3      405.21      413.59      8.90 o 
   1  16   3      185.05      177.64      3.12 o 
   2  16   3       45.61       47.53      2.08 o 
   3  16   3       31.47       31.17      3.18 o 
   4  16   3      259.25      242.15      8.32 o 
   5  16   3        7.11        7.37      2.60 o 
   6  16   3       31.11       30.32      3.33 o 
   7  16   3       18.91       21.32      4.30 o 
  -9  17   3       22.88       25.45      3.68 o 
  -8  17   3       58.04       50.34      4.01 o 
  -7  17   3       57.43       68.13      4.13 o 
  -6  17   3      325.65      301.99      7.29 o 
  -5  17   3        1.42        1.18      1.56 o 
  -4  17   3      109.92      107.34      2.92 o 
  -3  17   3       67.64       64.60      3.54 o 
  -2  17   3      156.58      162.46      3.02 o 
  -1  17   3       32.78       36.72      1.57 o 
   0  17   3      350.40      340.55      7.42 o 
   1  17   3       12.68       11.86      1.45 o 
   2  17   3       80.19       87.80      4.49 o 
   3  17   3      197.61      167.01      6.34 o 
   4  17   3       11.27       12.62      2.81 o 
   5  17   3        7.25        8.97      2.43 o 
   6  17   3       43.09       52.29      3.96 o 
   7  17   3        8.37        8.54      3.81 o 
  -9  18   3       29.41       28.18      3.78 o 
  -8  18   3       29.33       20.33      3.18 o 
  -7  18   3        9.49        8.04      2.51 o 
  -6  18   3      135.35      135.18      5.09 o 
  -5  18   3      120.72      117.29      4.31 o 
  -4  18   3       28.66       31.57      1.71 o 
  -3  18   3       85.74       85.67      2.78 o 
  -2  18   3       25.35       25.22      2.18 o 
  -1  18   3       48.14       51.97      1.83 o 
   0  18   3       94.38       96.27      2.72 o 
   1  18   3       65.23       68.97      3.00 o 
   2  18   3       25.14       23.59      2.56 o 
   3  18   3      150.48      148.98      5.94 o 
   4  18   3       25.58       23.86      2.76 o 
   5  18   3       39.06       32.20      3.24 o 
   6  18   3       18.33       18.40      3.07 o 
   7  18   3       28.44       29.74      4.64 o 
  -9  19   3        9.27       10.43      3.22 o 
  -8  19   3        3.47        5.29      2.65 o 
  -7  19   3        8.40        7.95      2.47 o 
  -6  19   3        3.20        7.10      2.07 o 
  -5  19   3      145.80      140.97      4.75 o 
  -4  19   3      315.69      297.92      6.13 o 
  -3  19   3       56.57       58.23      3.10 o 
  -2  19   3      197.78      182.20      4.24 o 
  -1  19   3      396.11      390.68      6.86 o 
   0  19   3       17.64       19.76      1.41 o 
   1  19   3       58.66       55.97      2.84 o 
   2  19   3       62.87       63.95      3.67 o 
   3  19   3        4.77        3.82      2.21 o 
   4  19   3       81.63       70.95      4.00 o 
   5  19   3        4.90        4.10      2.36 o 
   6  19   3       31.87       33.28      3.58 o 
   7  19   3       20.05       21.50      4.55 o 
  -9  20   3       20.82       26.01      3.88 o 
  -8  20   3        3.40        2.84      2.63 o 
  -7  20   3        5.60        3.96      2.43 o 
  -6  20   3       14.50       11.84      2.13 o 
  -5  20   3       71.37       76.86      3.56 o 
  -4  20   3       30.16       28.93      1.74 o 
  -3  20   3      471.22      466.02     11.62 o 
  -2  20   3      568.73      571.38      9.17 o 
  -1  20   3        3.37        3.76      1.39 o 
   0  20   3       80.79       76.22      4.04 o 
   1  20   3        1.95        0.58      1.32 o 
   2  20   3        4.69        6.08      2.05 o 
   3  20   3       92.35       88.52      4.67 o 
   4  20   3       36.65       30.46      3.00 o 
   5  20   3        9.33       15.31      2.82 o 
   6  20   3       16.41       24.96      3.41 o 
  -9  21   3        1.84        2.71      2.91 o 
  -8  21   3        8.34        9.34      3.06 o 
  -7  21   3        7.82        4.82      2.47 o 
  -6  21   3        2.46        1.09      1.81 o 
  -5  21   3       46.65       54.21      3.08 o 
  -4  21   3        4.47        3.22      1.21 o 
  -3  21   3      122.43      118.58      4.62 o 
  -2  21   3       26.54       27.85      1.98 o 
  -1  21   3       10.97       13.78      1.68 o 
   0  21   3      102.16      100.13      3.11 o 
   1  21   3       86.12       86.45      3.20 o 
   2  21   3        6.20        9.33      1.98 o 
   3  21   3       30.36       29.76      2.79 o 
   4  21   3        6.54        8.08      2.33 o 
   5  21   3        0.48        2.82      2.38 o 
   6  21   3        2.02        1.14      2.63 o 
  -8  22   3        2.62        2.87      2.75 o 
  -7  22   3       16.91       17.05      2.86 o 
  -6  22   3       12.85       10.60      1.93 o 
  -5  22   3        6.74        3.02      1.73 o 
  -4  22   3        3.78        4.34      1.41 o 
  -3  22   3       75.49       64.02      3.35 o 
  -2  22   3       50.92       46.20      4.72 o 
  -1  22   3       81.99       75.09      3.05 o 
   0  22   3      355.82      341.66      6.96 o 
   1  22   3      119.84      116.17      3.73 o 
   2  22   3       28.61       28.84      2.55 o 
   3  22   3        8.51        7.12      2.14 o 
   4  22   3       63.36       62.01      3.90 o 
   5  22   3        3.02        1.79      2.38 o 
   6  22   3       11.45       12.27      3.11 o 
  -8  23   3       34.45       41.38      4.38 o 
  -7  23   3       17.89       15.31      2.82 o 
  -6  23   3        5.49        4.42      1.79 o 
  -5  23   3       34.65       35.25      2.68 o 
  -4  23   3       29.87       33.20      2.23 o 
  -3  23   3      119.18      111.70      8.49 o 
  -2  23   3       69.83       75.10      4.37 o 
  -1  23   3       19.62       23.15      2.18 o 
   0  23   3       96.14       94.57      3.08 o 
   1  23   3       30.67       31.59      2.22 o 
   2  23   3        5.42        2.00      2.09 o 
   3  23   3       27.92       33.12      3.51 o 
   4  23   3        9.43       12.24      2.59 o 
   5  23   3       17.86       15.71      3.05 o 
   6  23   3       82.21       92.98      5.49 o 
  -8  24   3       12.88        9.70      3.14 o 
  -7  24   3       39.74       39.73      3.65 o 
  -6  24   3       19.25       20.87      2.21 o 
  -5  24   3        1.71       -1.24      1.55 o 
  -4  24   3       69.79       75.00      3.02 o 
  -3  24   3       34.98       28.88      6.02 o 
  -2  24   3       13.00       13.19      4.16 o 
  -1  24   3       15.40       12.83      2.60 o 
   0  24   3       56.67       51.72      2.35 o 
   1  24   3       18.07       20.93      1.97 o 
   2  24   3       37.17       32.03      2.50 o 
   3  24   3       31.38       36.69      4.64 o 
   4  24   3        3.98        6.02      2.45 o 
   5  24   3       20.39       18.74      3.11 o 
  -7  25   3        3.81        7.18      2.57 o 
  -6  25   3        3.86        4.91      2.18 o 
  -5  25   3       58.17       54.70      2.88 o 
  -4  25   3       13.78       20.56      2.12 o 
  -3  25   3        7.84        4.30      3.18 o 
  -2  25   3       18.74       20.09      2.94 o 
  -1  25   3       21.65       22.89      3.77 o 
   0  25   3       58.38       52.49      2.38 o 
   1  25   3       15.06       15.19      1.81 o 
   2  25   3       10.08        9.40      1.80 o 
   3  25   3        9.24       14.28      2.63 o 
   4  25   3       10.24        8.95      2.62 o 
   5  25   3        5.54        5.60      2.81 o 
  -7  26   3        0.76       -1.13      2.36 o 
  -6  26   3        1.51       -2.50      1.67 o 
  -5  26   3        0.94       -1.40      1.54 o 
  -4  26   3        9.66        9.80      1.87 o 
  -3  26   3        4.45        3.35      2.62 o 
  -2  26   3        3.68        5.98      2.40 o 
  -1  26   3        1.27        1.72      2.37 o 
   0  26   3       22.60       26.07      1.75 o 
   1  26   3       17.97       21.73      1.99 o 
   2  26   3       68.76       60.70      3.33 o 
   3  26   3        0.06       -1.56      2.03 o 
   4  26   3       25.08       20.70      3.07 o 
   5  26   3        8.99        7.85      2.95 o 
  -7  27   3        0.01       -0.44      2.40 o 
  -6  27   3        0.70       -1.59      1.74 o 
  -5  27   3        5.95        7.03      2.10 o 
  -4  27   3       42.71       41.03      2.88 o 
  -3  27   3       30.77       30.75      3.62 o 
  -2  27   3       27.91       27.58      3.52 o 
  -1  27   3        9.06        9.63      2.32 o 
   0  27   3        0.35       -0.80      1.21 o 
   1  27   3        2.08        0.42      1.49 o 
   2  27   3        4.22        4.43      2.10 o 
   3  27   3        2.03        0.08      2.52 o 
   4  27   3        9.23        8.93      2.77 o 
  -6  28   3        0.02        3.40      2.42 o 
  -5  28   3        1.05       -0.62      1.83 o 
  -4  28   3       75.04       87.07      5.22 o 
  -3  28   3       57.27       55.01      4.49 o 
  -2  28   3       20.37       20.04      3.26 o 
  -1  28   3       17.14       21.11      3.43 o 
   0  28   3        3.80        0.44      1.53 o 
   1  28   3       13.55       16.74      1.92 o 
   2  28   3       32.44       39.45      2.62 o 
   3  28   3       15.32       16.71      2.79 o 
   4  28   3        2.22        4.18      2.63 o 
  -6  29   3        5.40        3.21      2.27 o 
  -5  29   3        1.38        1.00      1.94 o 
  -4  29   3        6.55        9.85      2.60 o 
  -3  29   3        8.90        6.32      2.95 o 
  -2  29   3        9.36       11.68      3.08 o 
  -1  29   3       15.01       14.40      2.96 o 
   0  29   3        2.06        3.65      1.96 o 
   1  29   3       15.29       17.39      2.00 o 
   2  29   3       17.60       21.73      2.26 o 
   3  29   3       28.32       29.81      3.72 o 
  -5  30   3        7.38       10.38      2.73 o 
  -4  30   3       15.48       18.24      3.69 o 
  -3  30   3        0.09        0.06      2.93 o 
  -2  30   3       23.83       30.05      3.71 o 
  -1  30   3        0.83        3.58      2.71 o 
   0  30   3        7.27        8.03      1.94 o 
   1  30   3        4.29       10.39      2.11 o 
   2  30   3       30.25       30.33      2.51 o 
   3  30   3       12.55       18.39      2.64 o 
  -4  31   3        6.74        9.08      3.65 o 
  -3  31   3        4.74        7.53      3.25 o 
  -2  31   3        9.98       10.67      3.20 o 
  -1  31   3       12.68       18.74      3.44 o 
   0  31   3        3.32        2.06      3.18 o 
   1  31   3        7.04        7.68      2.36 o 
   2  31   3       10.86       17.36      3.07 o 
  -3  32   3        2.82        6.13      3.23 o 
  -2  32   3        3.81        8.70      3.26 o 
  -1  32   3       18.73       19.43      3.45 o 
   0  32   3        7.96        7.79      2.47 o 
   1  32   3       12.87       16.03      2.74 o 
  -2  33   3        5.94        5.87      3.24 o 
  -1  33   3       12.11       16.62      3.52 o 
   0  33   3        0.27        0.28      2.52 o 
 -11   0   4        0.00        2.56      5.52 o 
 -10   0   4        4.66        3.05      3.72 o 
  -9   0   4        7.76       15.96      6.86 o 
  -8   0   4      163.36      149.87      5.69 o 
  -7   0   4        0.30        5.07      2.03 o 
  -6   0   4        5.83       10.35      1.94 o 
  -5   0   4      364.65      340.81      8.05 o 
  -4   0   4        6.39        9.77      1.46 o 
  -3   0   4       80.28       84.67      3.51 o 
  -2   0   4     4884.60     4683.02     72.22 o 
  -1   0   4      255.38      270.15      6.07 o 
   0   0   4     2082.24     2092.78     44.40 o 
   1   0   4      714.06      780.17     18.03 o 
   2   0   4       99.44      102.85      4.38 o 
   3   0   4       30.10       27.28      2.84 o 
   4   0   4       61.36       59.90      4.17 o 
   5   0   4      122.74      124.12      6.04 o 
   6   0   4       72.65       64.94      6.46 o 
   7   0   4       41.98       30.61      5.60 o 
   8   0   4       79.09       79.24      8.51 o 
 -11   1   4        1.89       -0.75      2.37 o 
 -10   1   4       33.88       25.44      5.68 o 
  -9   1   4       61.69       55.80      3.37 o 
  -8   1   4        2.45        2.14      1.49 o 
  -7   1   4      208.18      184.78      4.20 o 
  -6   1   4       13.18       11.74      1.38 o 
  -5   1   4        6.81       10.27      1.18 o 
  -4   1   4      365.72      370.62      6.27 o 
  -3   1   4      283.00      326.95      5.47 o 
  -2   1   4      920.27      953.47     10.64 o 
  -1   1   4     1161.37     1166.13     15.20 o 
   0   1   4     2078.78     2225.31     36.45 o 
   1   1   4      325.04      382.42      8.52 o 
   2   1   4      217.98      182.40      4.33 o 
   3   1   4       70.53       77.67      2.99 o 
   4   1   4       16.05       17.95      2.01 o 
   5   1   4      207.62      202.30      5.64 o 
   6   1   4       19.76       23.42      2.67 o 
   7   1   4       30.43       37.80      4.21 o 
   8   1   4        0.26        4.85      7.19 o 
 -11   2   4        0.83        2.82      2.93 o 
 -10   2   4       14.87        7.15      4.18 o 
  -9   2   4      125.06      131.62      9.16 o 
  -8   2   4       15.05       16.53      1.97 o 
  -7   2   4        7.03       12.76      1.60 o 
  -6   2   4      200.20      216.75      4.36 o 
  -5   2   4      495.86      491.59      7.56 o 
  -4   2   4       86.15       89.43      2.45 o 
  -3   2   4      779.28      802.76     12.81 o 
  -2   2   4     1185.27     1152.58     15.13 o 
  -1   2   4     1251.35     1217.50     15.82 o 
   0   2   4      389.24      363.94      7.53 o 
   1   2   4      416.63      450.09      7.98 o 
   2   2   4       28.03       31.86      1.87 o 
   3   2   4      149.94      154.29      4.86 o 
   4   2   4        9.61        9.78      1.80 o 
   5   2   4       21.29       25.65      2.51 o 
   6   2   4       86.01       89.50      4.57 o 
   7   2   4       37.06       45.45     11.83 o 
   8   2   4       15.67       20.66      4.09 o 
 -11   3   4        2.81        8.17      6.62 o 
 -10   3   4       14.72        3.58      5.75 o 
  -9   3   4       50.41       65.02      8.12 o 
  -8   3   4       18.53       17.98      2.06 o 
  -7   3   4      165.81      170.21      4.31 o 
  -6   3   4      427.59      399.89      6.68 o 
  -5   3   4      493.41      493.98      7.60 o 
  -4   3   4      412.66      441.53      7.19 o 
  -3   3   4      134.39      129.69      2.65 o 
  -2   3   4      695.87      734.33      9.41 o 
  -1   3   4     1156.76     1020.72     13.41 o 
   0   3   4      439.57      433.65      7.56 o 
   1   3   4      303.73      323.50      6.16 o 
   2   3   4      268.13      260.03      5.49 o 
   3   3   4       13.74       13.89      1.67 o 
   4   3   4       26.52       29.98      2.37 o 
   5   3   4      292.51      281.57      6.76 o 
   6   3   4      119.76      129.32      5.29 o 
   7   3   4        6.54        7.88      2.73 o 
   8   3   4        2.58        2.30      3.32 o 
 -11   4   4        4.12        7.75      5.67 o 
 -10   4   4       23.13       24.54      3.55 o 
  -9   4   4       21.81       29.24      4.60 o 
  -8   4   4       53.08       48.30      3.15 o 
  -7   4   4      118.52      106.36      3.16 o 
  -6   4   4      113.98      118.89      6.40 o 
  -5   4   4      240.36      242.89      7.03 o 
  -4   4   4      412.92      427.79      7.62 o 
  -3   4   4      292.56      310.45      5.75 o 
  -2   4   4     1530.19     1488.11     18.05 o 
  -1   4   4      536.57      529.29     12.85 o 
   0   4   4      647.84      635.77     10.46 o 
   1   4   4      935.99      961.81     15.35 o 
   2   4   4      146.54      133.05      3.59 o 
   3   4   4       28.30       27.79      2.02 o 
   4   4   4      239.15      227.72      5.63 o 
   5   4   4        7.65       10.36      2.15 o 
   6   4   4      103.82      104.94      4.89 o 
   7   4   4       16.18       14.71      2.92 o 
   8   4   4        6.72       13.15      3.62 o 
 -11   5   4       51.37       60.12      5.23 o 
 -10   5   4       26.88       21.33      3.32 o 
  -9   5   4       81.87       77.34      4.10 o 
  -8   5   4      119.42      111.63      3.80 o 
  -7   5   4        3.68        3.81      1.58 o 
  -6   5   4      146.03      133.35      3.28 o 
  -5   5   4      375.08      405.36      7.01 o 
  -4   5   4       70.90       85.23      2.80 o 
  -3   5   4      331.99      324.06      6.52 o 
  -2   5   4     1507.73     1602.65     19.39 o 
  -1   5   4      793.44      769.23     10.37 o 
   0   5   4      340.02      301.06      5.09 o 
   1   5   4      201.45      190.65     10.73 o 
   2   5   4      119.58      128.00      3.50 o 
   3   5   4        2.89        0.28      1.27 o 
   4   5   4       21.78       24.37      2.29 o 
   5   5   4       45.88       46.30      3.53 o 
   6   5   4      152.07      149.06      5.70 o 
   7   5   4       19.57       33.35      3.78 o 
   8   5   4        3.82        8.09      3.58 o 
 -11   6   4        3.39       12.59      3.64 o 
 -10   6   4       66.41       64.09      6.16 o 
  -9   6   4       11.49       12.45      2.52 o 
  -8   6   4      299.25      267.49      6.76 o 
  -7   6   4       83.24       80.37      3.12 o 
  -6   6   4      319.48      292.95      5.81 o 
  -5   6   4      526.23      488.09      7.99 o 
  -4   6   4       68.49       57.06      2.50 o 
  -3   6   4      100.01       92.67      2.55 o 
  -2   6   4      306.08      309.99      4.77 o 
  -1   6   4     1232.00     1372.21     17.69 o 
   0   6   4      194.31      222.98      4.04 o 
   1   6   4      751.64      677.95     11.26 o 
   2   6   4       64.94       55.36      2.41 o 
   3   6   4      120.43      103.51      3.43 o 
   4   6   4      331.25      316.11      6.99 o 
   5   6   4      218.98      207.87      6.33 o 
   6   6   4       81.09       84.34      4.55 o 
   7   6   4        7.42       11.30      2.84 o 
   8   6   4       23.85       33.39      4.36 o 
 -11   7   4        7.80       15.66      3.90 o 
 -10   7   4       29.76       28.26      3.75 o 
  -9   7   4       54.63       57.33      3.74 o 
  -8   7   4      182.20      186.74      5.69 o 
  -7   7   4      134.58      117.58      3.73 o 
  -6   7   4      119.30      147.96      3.81 o 
  -5   7   4      134.33      133.49      3.59 o 
  -4   7   4      504.53      551.97      9.85 o 
  -3   7   4        3.44        3.92      0.99 o 
  -2   7   4      135.35      159.62      2.92 o 
  -1   7   4       46.50       57.72      1.65 o 
   0   7   4      580.31      556.72      8.42 o 
   1   7   4     1668.10     1703.40     25.98 o 
   2   7   4       74.68       80.34      2.79 o 
   3   7   4       33.04       39.48      2.26 o 
   4   7   4      136.46      133.21      4.31 o 
   5   7   4      249.85      247.29      7.76 o 
   6   7   4       52.41       51.47      3.73 o 
   7   7   4       69.54       72.39      4.56 o 
   8   7   4       14.34       24.94      4.64 o 
 -11   8   4        0.14        0.86      3.27 o 
 -10   8   4       15.20       14.83      3.26 o 
  -9   8   4       71.90       90.35     10.01 o 
  -8   8   4       60.45       60.04      3.04 o 
  -7   8   4      136.55      114.74      3.69 o 
  -6   8   4       36.26       36.97      2.07 o 
  -5   8   4      220.98      198.61      4.56 o 
  -4   8   4       78.72       97.60      5.47 o 
  -3   8   4      167.80      162.52      3.31 o 
  -2   8   4      957.16     1063.79     13.92 o 
  -1   8   4      168.66      153.08      3.37 o 
   0   8   4      214.49      219.34      3.96 o 
   1   8   4       16.77       18.80      1.84 o 
   2   8   4      249.57      274.53      5.70 o 
   3   8   4      112.63      123.55      3.68 o 
   4   8   4       40.65       43.99      3.35 o 
   5   8   4       48.23       53.65      3.56 o 
   6   8   4      133.28      132.89      5.37 o 
   7   8   4       13.72       14.38      3.04 o 
   8   8   4       14.30       13.22      3.69 o 
 -11   9   4       10.61        5.82      3.54 o 
 -10   9   4        0.74       -0.18      2.35 o 
  -9   9   4      125.82      121.80      5.15 o 
  -8   9   4       83.18       77.73      4.09 o 
  -7   9   4      135.89      137.65      4.02 o 
  -6   9   4        7.75        6.35      1.47 o 
  -5   9   4       78.79       86.93      3.50 o 
  -4   9   4       25.18       24.29      1.39 o 
  -3   9   4      234.01      232.04      4.24 o 
  -2   9   4        8.02        9.41      0.85 o 
  -1   9   4      397.63      393.58      7.62 o 
   0   9   4      938.87      936.14     14.45 o 
   1   9   4      670.61      725.69     13.18 o 
   2   9   4       67.06       64.85      2.55 o 
   3   9   4       76.27       80.36      4.19 o 
   4   9   4       22.42       28.14      2.69 o 
   5   9   4      281.70      242.21      6.94 o 
   6   9   4      131.97      126.30      5.30 o 
   7   9   4        2.62        6.55      3.14 o 
   8   9   4        4.46        3.52      3.68 o 
 -11  10   4        0.95        3.17      4.66 o 
 -10  10   4        5.38        7.67      3.02 o 
  -9  10   4       45.59       53.26      3.86 o 
  -8  10   4      117.57      115.05      5.04 o 
  -7  10   4      121.09      106.44      3.56 o 
  -6  10   4      179.55      170.57      4.13 o 
  -5  10   4      106.99       97.57      2.79 o 
  -4  10   4       70.17       74.83      2.24 o 
  -3  10   4       84.57       75.66      2.24 o 
  -2  10   4       23.79       24.06      1.09 o 
  -1  10   4      344.41      365.24      5.97 o 
   0  10   4      401.79      441.10      6.81 o 
   1  10   4      151.70      153.15      4.11 o 
   2  10   4       23.64       22.00      1.93 o 
   3  10   4      107.11      105.06      3.87 o 
   4  10   4      329.58      319.85      7.85 o 
   5  10   4       61.59       56.42      3.61 o 
   6  10   4        2.23        0.25      2.35 o 
   7  10   4       41.28       48.35      4.58 o 
 -10  11   4       26.56       34.56      4.27 o 
  -9  11   4       91.85       95.29      9.14 o 
  -8  11   4      279.31      264.59      7.42 o 
  -7  11   4        1.92        0.12      1.89 o 
  -6  11   4       47.72       46.14      2.29 o 
  -5  11   4       29.89       34.60      3.02 o 
  -4  11   4       26.80       28.18      1.46 o 
  -3  11   4      167.84      177.28      4.92 o 
  -2  11   4      238.34      249.39      3.74 o 
  -1  11   4      168.81      169.48      3.17 o 
   0  11   4      131.22      125.82      3.14 o 
   1  11   4       99.82       99.29      3.25 o 
   2  11   4        4.53        5.44      1.33 o 
   3  11   4       90.69       88.20      3.66 o 
   4  11   4      204.33      197.45      5.89 o 
   5  11   4       16.84       16.04      2.64 o 
   6  11   4       94.64       82.08      5.12 o 
   7  11   4        4.60        2.80      3.60 o 
 -10  12   4       21.13       20.63      3.32 o 
  -9  12   4       19.09        9.95      4.20 o 
  -8  12   4       59.53       67.18      7.55 o 
  -7  12   4        5.09        6.66      2.15 o 
  -6  12   4       51.26       54.67      3.45 o 
  -5  12   4        2.28        3.73      1.14 o 
  -4  12   4       60.63       61.32      2.46 o 
  -3  12   4       69.79       62.79      1.80 o 
  -2  12   4      221.05      241.95      3.86 o 
  -1  12   4      147.46      136.94      3.11 o 
   0  12   4      170.11      167.06      3.73 o 
   1  12   4      317.41      331.49      6.95 o 
   2  12   4      234.47      239.10      5.80 o 
   3  12   4       38.39       40.95      2.70 o 
   4  12   4       89.12       82.88      3.92 o 
   5  12   4        7.39        6.22      2.32 o 
   6  12   4        5.85        9.87      3.50 o 
   7  12   4       12.75       17.70      4.26 o 
 -10  13   4       27.03       28.40      3.63 o 
  -9  13   4        4.50        6.08      2.57 o 
  -8  13   4       80.04      100.66      7.22 o 
  -7  13   4       36.27       36.10      2.96 o 
  -6  13   4      201.98      205.21      5.69 o 
  -5  13   4       18.90       19.87      2.00 o 
  -4  13   4       67.38       71.03      2.00 o 
  -3  13   4      459.76      423.39      6.24 o 
  -2  13   4        0.30        2.22      0.74 o 
  -1  13   4      132.18      124.80      2.74 o 
   0  13   4      120.46      122.66      5.24 o 
   1  13   4      392.02      427.09      8.48 o 
   2  13   4      142.83      155.72      4.48 o 
   3  13   4       72.99       68.28      3.35 o 
   4  13   4        1.58        1.47      1.90 o 
   5  13   4       16.49       18.20      3.60 o 
   6  13   4       23.50       27.65      4.34 o 
   7  13   4        5.49       12.44      4.00 o 
 -10  14   4        8.67       10.62      3.43 o 
  -9  14   4       47.50       49.81      3.74 o 
  -8  14   4       69.20       63.94      3.82 o 
  -7  14   4       99.14       86.81      4.08 o 
  -6  14   4       58.17       54.67      3.02 o 
  -5  14   4       77.94       80.47      3.57 o 
  -4  14   4        4.84        3.88      1.16 o 
  -3  14   4       47.58       47.21      2.04 o 
  -2  14   4      414.02      400.53      6.90 o 
  -1  14   4      152.85      151.94      3.49 o 
   0  14   4       30.73       31.95      1.56 o 
   1  14   4       78.63       80.81      2.95 o 
   2  14   4        1.00        1.97      1.52 o 
   3  14   4       34.34       32.13      2.54 o 
   4  14   4      114.23      108.02      6.01 o 
   5  14   4        4.62        2.26      3.06 o 
   6  14   4       26.88       34.58      4.57 o 
   7  14   4        8.72        6.41      3.96 o 
 -10  15   4       88.88       94.20      5.86 o 
  -9  15   4       60.28       57.11      4.47 o 
  -8  15   4      118.82      115.24      4.77 o 
  -7  15   4      251.04      251.85      6.84 o 
  -6  15   4        3.05        0.11      1.72 o 
  -5  15   4       63.09       59.45      3.22 o 
  -4  15   4      324.69      301.84      6.91 o 
  -3  15   4       11.48       14.07      1.10 o 
  -2  15   4       32.35       31.26      1.77 o 
  -1  15   4      320.92      313.75      5.40 o 
   0  15   4       77.57       77.90      2.16 o 
   1  15   4       60.20       56.36      2.55 o 
   2  15   4       36.24       39.39      2.71 o 
   3  15   4        5.52        1.43      2.34 o 
   4  15   4       48.90       48.09      4.51 o 
   5  15   4        4.49        1.34      2.78 o 
   6  15   4       32.25       35.74      4.63 o 
   7  15   4        4.19        3.37      3.65 o 
 -10  16   4       14.70       16.67      3.76 o 
  -9  16   4       10.45       17.07      3.37 o 
  -8  16   4       20.43       16.30      2.94 o 
  -7  16   4       48.02       51.80      3.35 o 
  -6  16   4      183.07      173.77      5.84 o 
  -5  16   4      107.90      106.84      4.12 o 
  -4  16   4       16.10       16.87      1.59 o 
  -3  16   4       42.03       41.20      1.79 o 
  -2  16   4      244.93      236.71      6.37 o 
  -1  16   4      225.06      197.36      4.59 o 
   0  16   4      162.90      146.95      3.73 o 
   1  16   4      269.16      257.35      6.60 o 
   2  16   4        7.20       10.40      2.37 o 
   3  16   4      102.70       97.03      5.13 o 
   4  16   4       31.21       35.18      3.80 o 
   5  16   4       33.63       34.17      3.32 o 
   6  16   4       12.32       13.82      3.79 o 
   7  16   4       15.62       17.35      4.47 o 
 -10  17   4       37.64       38.07      4.53 o 
  -9  17   4       61.32       50.79      4.73 o 
  -8  17   4        5.05        3.97      2.56 o 
  -7  17   4       18.24       21.60      2.90 o 
  -6  17   4       48.60       48.64      3.33 o 
  -5  17   4       29.55       25.21      2.35 o 
  -4  17   4       90.13       96.14      3.04 o 
  -3  17   4       51.38       51.06      1.96 o 
  -2  17   4      222.93      210.60      4.25 o 
   0  17   4      115.91      115.25      4.02 o 
   1  17   4       44.54       42.72      3.09 o 
   2  17   4       32.70       31.80      3.31 o 
   3  17   4       40.23       42.05      3.73 o 
   4  17   4       10.06       13.64      3.10 o 
   5  17   4       24.70       24.08      3.13 o 
   6  17   4        4.66        4.04      2.71 o 
  -9  18   4        6.55        6.67      2.92 o 
  -8  18   4       19.89       15.58      2.92 o 
  -7  18   4       27.65       28.21      3.05 o 
  -6  18   4       24.80       25.10      3.01 o 
  -5  18   4       78.54       86.06      4.19 o 
  -4  18   4       63.12       63.70      2.54 o 
  -3  18   4       32.08       34.39      2.09 o 
  -2  18   4      317.60      317.20      5.82 o 
  -1  18   4      186.75      176.20     11.23 o 
   0  18   4       22.46       18.64      1.94 o 
   1  18   4      176.53      169.46      5.90 o 
   2  18   4       56.87       57.21      3.78 o 
   3  18   4      129.31      106.49      5.33 o 
   4  18   4       52.66       46.64      4.34 o 
   5  18   4       44.58       49.10      3.95 o 
   6  18   4        5.18        5.09      2.80 o 
  -9  19   4        5.28        5.16      2.93 o 
  -8  19   4       16.00       13.41      2.92 o 
  -7  19   4       23.83       20.01      2.86 o 
  -6  19   4       58.02       64.98      5.70 o 
  -5  19   4       28.73       26.43      2.66 o 
  -4  19   4      222.18      224.11      7.72 o 
  -3  19   4       17.64       20.50      1.46 o 
  -2  19   4      445.20      450.32      9.50 o 
  -1  19   4       24.44       23.56      1.93 o 
   0  19   4      133.02      127.59      4.15 o 
   1  19   4       50.43       45.43      2.91 o 
   2  19   4        1.06       -0.41      2.07 o 
   3  19   4        7.31        8.89      2.69 o 
   4  19   4       67.85       68.92      4.94 o 
   5  19   4        0.33       -0.06      2.46 o 
   6  19   4       23.43       26.06      3.45 o 
  -9  20   4        3.19        3.51      3.03 o 
  -8  20   4       17.77       15.31      3.06 o 
  -7  20   4       62.36       47.17      3.56 o 
  -6  20   4       57.97       64.31      5.34 o 
  -5  20   4       78.25       74.89      3.99 o 
  -4  20   4       23.45       33.00      5.71 o 
  -3  20   4      216.50      209.90      4.59 o 
  -2  20   4      234.29      242.25      5.84 o 
  -1  20   4      107.06      102.53      5.23 o 
   0  20   4        8.54        9.82      1.79 o 
   1  20   4       94.49       82.28      3.68 o 
   2  20   4        7.44        6.27      2.35 o 
   3  20   4       10.14        9.55      2.74 o 
   4  20   4       62.33       62.06      4.76 o 
   5  20   4        9.04        6.14      2.71 o 
   6  20   4        6.63       11.60      3.16 o 
  -9  21   4        1.33        2.28      2.89 o 
  -8  21   4       20.96       25.02      3.39 o 
  -7  21   4       30.08       26.44      2.96 o 
  -6  21   4        9.03        6.62      2.47 o 
  -5  21   4       46.95       50.68      3.38 o 
  -4  21   4       60.61       67.85      4.99 o 
  -3  21   4      214.51      203.91      5.24 o 
  -2  21   4      213.21      197.01      5.01 o 
  -1  21   4      147.65      132.14      4.03 o 
   0  21   4       66.31       66.16      3.17 o 
   1  21   4       51.60       50.36      3.08 o 
   2  21   4       10.10        8.68      2.55 o 
   3  21   4        2.68        1.60      2.53 o 
   4  21   4        4.85        4.70      2.45 o 
   5  21   4       21.13       24.37      3.41 o 
   6  21   4        5.46        6.03      2.95 o 
  -8  22   4        2.88        5.47      2.76 o 
  -7  22   4        2.00        2.13      2.29 o 
  -6  22   4       24.59       20.70      3.57 o 
  -5  22   4       55.98       45.41      3.24 o 
  -4  22   4       35.70       36.87      2.69 o 
  -3  22   4       37.69       39.07      2.15 o 
  -2  22   4       52.17       48.80      2.37 o 
  -1  22   4       88.86       91.15      3.33 o 
   0  22   4       63.41       62.04      3.08 o 
   1  22   4       59.70       59.63      3.38 o 
   2  22   4       29.75       35.32      3.43 o 
   3  22   4       14.50       13.96      3.07 o 
   4  22   4        9.69        7.22      2.65 o 
   5  22   4       77.39       81.83      4.97 o 
  -8  23   4       12.97        5.20      2.89 o 
  -7  23   4        2.91        0.98      2.31 o 
  -6  23   4       56.56       52.57      3.90 o 
  -5  23   4        9.67        5.61      2.10 o 
  -4  23   4       43.91       52.73      3.83 o 
  -3  23   4       31.10       29.01      2.65 o 
  -2  23   4        5.73        5.62      1.78 o 
  -1  23   4       56.25       63.87      2.94 o 
   0  23   4        9.72       10.91      1.89 o 
   1  23   4       45.20       41.02      2.89 o 
   2  23   4       60.79       56.72      4.01 o 
   3  23   4        7.98        7.78      2.86 o 
   4  23   4       18.57       16.59      2.95 o 
   5  23   4        5.89       12.01      3.12 o 
  -8  24   4        0.71       -3.64      2.43 o 
  -7  24   4       19.11       19.40      2.57 o 
  -6  24   4       27.47       25.96      3.01 o 
  -5  24   4       33.08       36.34      2.91 o 
  -4  24   4       11.68        9.86      1.83 o 
  -3  24   4        8.10       10.24      2.08 o 
  -2  24   4       56.86       52.49      2.91 o 
  -1  24   4       69.14       78.03      3.10 o 
   0  24   4       54.38       57.17      3.09 o 
   1  24   4       74.12       70.63      3.56 o 
   2  24   4       24.41       34.27      2.99 o 
   3  24   4        4.70       -0.73      2.16 o 
   4  24   4        8.19       12.01      2.90 o 
   5  24   4        1.92        1.69      2.89 o 
  -7  25   4        5.02        4.61      2.18 o 
  -6  25   4        6.31        5.71      2.36 o 
  -5  25   4        1.05        4.90      3.27 o 
  -4  25   4        3.97        4.25      1.55 o 
  -3  25   4       48.36       52.38      9.71 o 
  -2  25   4        4.57        5.23      2.59 o 
  -1  25   4       13.47       14.04      1.62 o 
   0  25   4       14.55       16.21      2.06 o 
   1  25   4       25.62       24.56      2.56 o 
   2  25   4       15.29        9.25      2.39 o 
   3  25   4       14.35       14.75      2.78 o 
   4  25   4       18.06       24.87      3.27 o 
  -7  26   4        0.05        0.50      2.19 o 
  -6  26   4       12.17       14.66      2.84 o 
  -5  26   4       19.98       18.56      2.43 o 
  -4  26   4       26.85       26.44      4.63 o 
  -3  26   4       30.65       38.22      5.22 o 
  -2  26   4        6.44        7.22      2.69 o 
  -1  26   4        1.07        0.57      1.35 o 
   0  26   4       24.57       26.42      2.34 o 
   1  26   4       22.67       23.24      2.50 o 
   2  26   4        8.33        7.07      2.10 o 
   3  26   4        7.06        7.20      2.52 o 
   4  26   4       11.28        8.48      2.84 o 
  -7  27   4        5.41        3.69      2.36 o 
  -6  27   4        0.24       -3.28      2.50 o 
  -5  27   4        5.26        6.63      3.77 o 
  -4  27   4       10.99        8.09      3.88 o 
  -3  27   4       17.79       19.97      4.14 o 
  -2  27   4       50.69       46.64      4.09 o 
  -1  27   4       16.90       16.78      2.51 o 
   0  27   4       23.02       22.35      2.26 o 
   1  27   4       21.53       19.68      2.45 o 
   2  27   4        2.03        0.76      2.00 o 
   3  27   4        7.45        7.64      2.33 o 
  -6  28   4        0.05       -0.07      2.56 o 
  -5  28   4        0.41       -1.68      3.77 o 
  -4  28   4       13.18       13.41      2.53 o 
  -3  28   4        4.86        0.56      3.53 o 
  -2  28   4       13.51       19.87      4.31 o 
  -1  28   4        7.03        7.96      2.19 o 
   0  28   4       28.32       31.07      2.49 o 
   1  28   4       10.44       11.78      2.16 o 
   2  28   4       14.95       11.77      2.42 o 
   3  28   4        9.73       10.91      2.97 o 
  -6  29   4       10.23        9.17      2.82 o 
  -5  29   4        7.81        9.21      2.48 o 
  -4  29   4        7.44       11.98      2.27 o 
  -3  29   4        1.00        1.37      3.56 o 
  -2  29   4       13.80       13.47      3.12 o 
  -1  29   4        3.67        5.93      2.16 o 
   0  29   4        2.64        1.52      2.09 o 
   1  29   4        0.19       -0.90      1.85 o 
   2  29   4        0.62        1.64      2.09 o 
  -5  30   4       14.29       10.74      2.65 o 
  -4  30   4       13.35       11.26      2.47 o 
  -3  30   4        8.06       12.37      3.44 o 
  -2  30   4       26.70       26.92      3.32 o 
  -1  30   4       32.99       45.40      3.14 o 
   0  30   4       31.36       36.83      2.95 o 
   1  30   4       27.37       19.96      2.49 o 
   2  30   4        7.90        7.23      2.34 o 
  -4  31   4        0.53       -1.31      3.44 o 
  -3  31   4        4.16        1.15      4.83 o 
  -2  31   4       13.34       14.08      4.21 o 
  -1  31   4       11.41       20.25      3.84 o 
   0  31   4        6.82        6.44      2.30 o 
   1  31   4        3.58       -2.66      3.08 o 
  -3  32   4        3.19       -2.87      3.43 o 
  -2  32   4        9.40        7.04      3.86 o 
  -1  32   4        6.51        2.25      4.65 o 
   0  32   4        7.13       10.22      2.71 o 
 -11   0   5       45.55       50.25      5.36 o 
 -10   0   5       19.26       26.75      6.28 o 
  -9   0   5        6.59        1.86      2.94 o 
  -8   0   5       18.55       15.48      2.55 o 
  -7   0   5      219.49      215.41      6.69 o 
  -6   0   5      499.77      494.67     11.23 o 
  -5   0   5      372.42      385.45      9.00 o 
  -4   0   5      123.00      122.64      4.73 o 
  -3   0   5      381.82      322.95      8.77 o 
  -2   0   5      794.69      810.10     15.76 o 
  -1   0   5      343.71      365.61      8.12 o 
   0   0   5       58.32       57.25      3.33 o 
   1   0   5      420.29      461.32     11.99 o 
   2   0   5     1100.04     1045.23     24.28 o 
   3   0   5       22.74       23.56      3.01 o 
   4   0   5      207.57      206.67      9.17 o 
   5   0   5       58.06       63.54      5.01 o 
   6   0   5      187.55      173.40     10.49 o 
   7   0   5       49.71       57.04      7.26 o 
 -11   1   5        8.79       10.34      2.79 o 
 -10   1   5        2.15        1.46      2.84 o 
  -9   1   5       44.44       39.76      3.05 o 
  -8   1   5      104.30       97.65      3.57 o 
  -7   1   5      161.46      163.47      4.01 o 
  -6   1   5       96.00       94.61      2.82 o 
  -5   1   5       33.10       34.68      1.74 o 
  -4   1   5      186.19      180.86      4.24 o 
  -3   1   5     1465.57     1567.70     22.31 o 
  -2   1   5     2789.75     2890.59     36.42 o 
  -1   1   5      360.03      384.18      5.96 o 
   0   1   5       86.43       79.40      2.63 o 
   1   1   5      228.62      216.88      5.05 o 
   2   1   5       21.87       30.95      2.17 o 
   3   1   5      299.13      285.10      6.43 o 
   4   1   5       56.55       59.54      3.19 o 
   5   1   5       20.04       22.47      2.58 o 
   6   1   5        5.19       10.54      2.77 o 
   7   1   5        8.51        9.54      3.46 o 
 -11   2   5       39.98       33.09      5.07 o 
 -10   2   5       17.27       14.10      2.65 o 
  -9   2   5        7.38        5.77      2.14 o 
  -8   2   5       23.57       23.57      2.19 o 
  -7   2   5      138.13      135.43      3.61 o 
  -6   2   5       21.50       21.98      1.66 o 
  -5   2   5      196.87      177.78      3.71 o 
  -4   2   5      173.92      181.45      3.85 o 
  -3   2   5      773.57      856.50     12.85 o 
  -2   2   5      133.16      147.19      3.06 o 
  -1   2   5      143.33      160.91      3.21 o 
   0   2   5       64.28       74.81      2.62 o 
   1   2   5      113.57      114.52      3.37 o 
   2   2   5       11.65       15.05      1.72 o 
   3   2   5      149.98      141.78      6.56 o 
   4   2   5       16.23       21.40      2.34 o 
   5   2   5      121.53      112.24      4.40 o 
   6   2   5       10.26       17.90      2.89 o 
   7   2   5        5.83        2.89      3.32 o 
 -11   3   5       19.10       10.50      3.93 o 
 -10   3   5       44.01       49.04      3.95 o 
  -9   3   5       42.28       39.55      2.76 o 
  -8   3   5       12.41       11.95      1.95 o 
  -7   3   5       50.60       54.72      2.49 o 
  -6   3   5      112.84      108.82      3.05 o 
  -5   3   5      288.90      307.22      7.91 o 
  -4   3   5      134.51      126.29      4.08 o 
  -3   3   5       42.09       45.53      1.80 o 
  -2   3   5      144.52      123.12      2.53 o 
  -1   3   5     1215.04     1275.56     16.82 o 
   0   3   5       57.05       58.77      2.06 o 
   1   3   5      154.28      165.69      4.16 o 
   2   3   5       79.49       82.49      3.06 o 
   3   3   5        3.21        3.31      1.64 o 
   4   3   5      291.52      298.58      7.02 o 
   5   3   5       23.77       25.86      2.94 o 
   6   3   5       33.38       36.56      3.50 o 
   7   3   5       12.13       12.60      4.46 o 
 -11   4   5        7.85       15.50      5.24 o 
 -10   4   5        8.00       12.49      2.69 o 
  -9   4   5        7.99        9.88      2.30 o 
  -8   4   5      268.32      248.58      5.81 o 
  -7   4   5      413.94      377.58      7.28 o 
  -6   4   5      239.37      197.46      4.18 o 
  -5   4   5      126.01      130.32      4.38 o 
  -4   4   5      388.72      399.60      6.77 o 
  -3   4   5      425.45      410.32      6.38 o 
  -2   4   5      463.31      531.47      6.87 o 
  -1   4   5      711.01      751.79     10.44 o 
   0   4   5      114.42      116.07      2.88 o 
   1   4   5       51.12       52.82      2.40 o 
   2   4   5      108.81      122.28      4.80 o 
   3   4   5      516.10      499.13      9.60 o 
   4   4   5      217.17      218.09      5.83 o 
   5   4   5       74.27       86.22      4.43 o 
   6   4   5       47.79       48.08      3.88 o 
   7   4   5        4.28        6.68      3.32 o 
 -11   5   5        7.33        1.32      6.13 o 
 -10   5   5       11.70       20.82      4.00 o 
  -9   5   5       25.11       27.91      2.56 o 
  -8   5   5      175.29      163.28      4.60 o 
  -7   5   5      114.89      100.36      4.35 o 
  -6   5   5      184.32      190.51      4.46 o 
  -5   5   5      124.74      118.50      3.45 o 
  -4   5   5      294.54      315.74      6.18 o 
  -3   5   5      134.80      182.93      3.32 o 
  -2   5   5      908.15      888.27     11.41 o 
  -1   5   5      814.71      809.22     11.14 o 
   0   5   5      148.71      127.10      3.02 o 
   1   5   5      474.29      447.33      8.28 o 
   2   5   5       36.86       36.95      2.63 o 
   3   5   5      279.18      274.80      6.34 o 
   4   5   5       27.44       38.19      2.69 o 
   5   5   5       96.74       92.40      5.62 o 
   6   5   5       55.08       56.42      4.07 o 
   7   5   5       12.32       19.13      5.02 o 
 -11   6   5       46.35       29.45      7.00 o 
 -10   6   5       35.85       41.23      6.59 o 
  -9   6   5        7.53        5.05      1.99 o 
  -8   6   5       84.98       83.60      3.53 o 
  -7   6   5       27.02       27.79      2.21 o 
  -6   6   5      325.05      298.03      5.77 o 
  -5   6   5       18.94       23.25      1.56 o 
  -4   6   5      243.82      250.94      6.38 o 
  -3   6   5      390.23      366.74      5.44 o 
  -2   6   5      162.03      190.49      4.44 o 
  -1   6   5      506.00      521.31      7.99 o 
   0   6   5      265.24      270.84      6.19 o 
   1   6   5      770.98      801.80     13.86 o 
   2   6   5       76.85       70.26      2.88 o 
   3   6   5       68.67       69.42      3.71 o 
   4   6   5      219.54      220.86      6.47 o 
   5   6   5      141.15      140.13      6.19 o 
   6   6   5       42.23       40.56      3.70 o 
   7   6   5       26.73       30.35      3.69 o 
 -11   7   5       17.61        7.94      4.34 o 
 -10   7   5       70.47       70.44      6.19 o 
  -9   7   5       14.36       18.69      2.83 o 
  -8   7   5       65.22       66.94      3.18 o 
  -7   7   5       93.22       92.79      3.38 o 
  -6   7   5       23.74       24.25      2.07 o 
  -5   7   5      118.16      135.01      3.72 o 
  -4   7   5      610.71      589.40     10.13 o 
  -3   7   5      474.90      464.54      6.95 o 
  -2   7   5      863.04      927.00     11.85 o 
  -1   7   5      257.94      270.55      4.82 o 
   0   7   5      525.01      543.78      8.55 o 
   1   7   5      245.66      239.50      5.27 o 
   2   7   5       34.66       36.99      2.24 o 
   3   7   5      169.52      162.62      4.70 o 
   4   7   5      270.37      255.95      7.12 o 
   5   7   5       93.05       86.10      4.36 o 
   6   7   5       24.14       31.25      3.39 o 
   7   7   5       22.57       31.37      5.27 o 
 -11   8   5        6.54        7.45      3.56 o 
 -10   8   5       36.85       56.95     11.70 o 
  -9   8   5       54.76       57.51      7.74 o 
  -8   8   5       27.03       27.65      2.35 o 
  -7   8   5       98.23      100.46      3.49 o 
  -6   8   5      190.67      195.04      4.54 o 
  -5   8   5        7.78        7.27      1.38 o 
  -4   8   5      630.49      621.07     10.58 o 
  -3   8   5       13.46       24.27      3.00 o 
  -2   8   5      282.96      308.33      5.76 o 
  -1   8   5      127.86      119.54      2.62 o 
   0   8   5      642.60      619.92      9.53 o 
   1   8   5      359.53      350.65      8.31 o 
   2   8   5       49.72       54.60      2.67 o 
   3   8   5      759.81      718.85     14.15 o 
   4   8   5       68.87       65.10      3.75 o 
   5   8   5       29.53       30.54      3.12 o 
   6   8   5        8.60        4.19      2.56 o 
   7   8   5        1.30        6.44      4.48 o 
 -11   9   5        6.70        7.80      3.87 o 
 -10   9   5       79.19       80.26      5.00 o 
  -9   9   5       25.80       31.70      7.63 o 
  -8   9   5      129.77      116.24      4.74 o 
  -7   9   5        0.41       -0.08      1.54 o 
  -6   9   5       12.45       12.43      1.91 o 
  -5   9   5      142.15      140.16      3.77 o 
  -4   9   5       20.92       22.49      1.71 o 
  -3   9   5      782.28      776.36     10.13 o 
  -2   9   5      155.00      155.24      3.05 o 
  -1   9   5      115.35       95.41      4.26 o 
   0   9   5      238.73      258.07      4.46 o 
   1   9   5       80.90       76.22      3.32 o 
   2   9   5       28.20       35.12      2.23 o 
   3   9   5        3.72        4.96      2.04 o 
   4   9   5      144.83      135.50      7.52 o 
   5   9   5        5.00        5.73      4.66 o 
   6   9   5        2.50        3.17      2.55 o 
   7   9   5       10.53        5.69      5.57 o 
 -11  10   5        7.01        4.35      3.37 o 
 -10  10   5        4.55       13.40      4.58 o 
  -9  10   5       23.36       24.00      3.09 o 
  -8  10   5       11.88       13.77      2.55 o 
  -7  10   5       33.50       33.81      2.30 o 
  -6  10   5      120.75      111.15      3.63 o 
  -5  10   5      260.68      242.09      5.28 o 
  -4  10   5       31.91       33.18      1.83 o 
  -3  10   5      183.39      198.35      4.90 o 
  -2  10   5       70.42       73.49      2.02 o 
  -1  10   5       50.68       54.85      2.69 o 
   0  10   5      259.61      265.63      4.52 o 
   1  10   5      243.92      218.99      5.82 o 
   2  10   5      201.07      192.04      5.44 o 
   3  10   5        9.49        7.54      2.13 o 
   4  10   5       69.72       68.53      4.65 o 
   5  10   5       62.44       69.05      8.86 o 
   6  10   5       27.48       27.71      4.45 o 
   7  10   5       19.27       24.16      4.85 o 
 -11  11   5        5.87        2.27      3.33 o 
 -10  11   5        3.98        6.58      2.79 o 
  -9  11   5       18.49       22.01      3.02 o 
  -8  11   5       20.15       19.16      2.77 o 
  -7  11   5       86.47       70.13      3.76 o 
  -6  11   5        3.68        3.02      1.51 o 
  -5  11   5       67.89       74.24      3.44 o 
  -4  11   5      168.87      171.27      4.01 o 
  -3  11   5        5.75        8.70      0.96 o 
  -2  11   5       14.77       17.28      1.42 o 
  -1  11   5      196.42      187.96      5.09 o 
   0  11   5      110.33      124.17      3.25 o 
   1  11   5       72.93       67.00      3.03 o 
   2  11   5       19.95       19.78      2.21 o 
   3  11   5       24.22       17.88      2.48 o 
   4  11   5       91.60       96.14      4.30 o 
   5  11   5      130.17      128.33     10.17 o 
   6  11   5        2.15        7.51      3.74 o 
   7  11   5       13.17       20.26      4.68 o 
 -10  12   5       28.86       24.83      3.40 o 
  -9  12   5        3.31        5.26      2.50 o 
  -8  12   5       56.66       60.74      4.03 o 
  -7  12   5        2.48        2.75      2.05 o 
  -6  12   5       54.36       62.32      3.66 o 
  -5  12   5      137.72      140.58      4.87 o 
  -4  12   5       22.92       23.66      1.61 o 
  -3  12   5       77.15       73.40      2.08 o 
  -2  12   5        4.25        5.19      1.02 o 
  -1  12   5       26.30       30.77      1.95 o 
   0  12   5       81.20       77.71      2.34 o 
   1  12   5      296.00      305.63      5.95 o 
   2  12   5      230.68      233.90      6.12 o 
   3  12   5       61.61       60.47      3.43 o 
   4  12   5       63.88       64.69      3.79 o 
   5  12   5       67.32       57.70      5.10 o 
   6  12   5        9.93       13.57      3.96 o 
   7  12   5        4.57        7.43      4.24 o 
 -10  13   5       42.67       35.69      3.74 o 
  -9  13   5       32.66       30.74      3.25 o 
  -8  13   5       59.04       60.42      3.84 o 
  -7  13   5       66.00       59.27      3.51 o 
  -6  13   5       71.95       74.32      3.97 o 
  -5  13   5       32.43       32.20      2.58 o 
  -4  13   5      136.23      138.80      3.87 o 
  -3  13   5       61.60       70.52      1.91 o 
  -2  13   5      181.21      181.06      4.06 o 
  -1  13   5      104.53      102.27      2.77 o 
   0  13   5       81.87       83.30      2.84 o 
   1  13   5       75.01       74.58      2.56 o 
   2  13   5       52.14       53.61      3.98 o 
   3  13   5      361.42      338.77      8.19 o 
   4  13   5      123.03      113.84      7.38 o 
   5  13   5       13.30       14.37      3.74 o 
   6  13   5        5.97        1.08      8.45 o 
 -10  14   5        0.88        1.35      3.01 o 
  -9  14   5       10.38       15.18      3.16 o 
  -8  14   5        8.88        9.06      2.50 o 
  -7  14   5       55.09       52.70      3.37 o 
  -6  14   5      158.50      147.78      5.31 o 
  -5  14   5       29.76       32.46      2.55 o 
  -4  14   5       56.27       51.23      2.89 o 
  -3  14   5      236.94      223.66      4.01 o 
  -2  14   5      169.31      174.08      3.67 o 
  -1  14   5       42.36       43.29      2.04 o 
   0  14   5       13.40       12.48      1.54 o 
   1  14   5       61.58       62.97      2.24 o 
   2  14   5      118.16      108.94      4.66 o 
   3  14   5       84.89       83.14      4.43 o 
   4  14   5       16.62       13.65      3.34 o 
   5  14   5        4.22        7.67      5.50 o 
   6  14   5       15.34       -2.87      6.15 o 
 -10  15   5       24.95       25.02      4.27 o 
  -9  15   5       14.27       11.02      2.80 o 
  -8  15   5        1.92       12.56      4.68 o 
  -7  15   5        7.58        3.17      2.11 o 
  -6  15   5       98.01       91.94      4.30 o 
  -5  15   5       24.39       24.79      2.43 o 
  -4  15   5      100.34       93.86      3.69 o 
  -3  15   5       76.00       73.19      2.28 o 
  -2  15   5       50.89       46.86      2.39 o 
  -1  15   5       33.60       35.75      2.18 o 
   0  15   5       89.23       84.26      2.99 o 
   1  15   5       31.16       35.52      2.74 o 
   2  15   5      104.01       93.02      4.31 o 
   3  15   5       42.82       41.16      4.01 o 
   4  15   5       63.90       65.68      5.03 o 
   5  15   5       16.51       28.72      4.16 o 
   6  15   5        4.10        6.08      3.84 o 
 -10  16   5       41.50       48.32      4.58 o 
  -9  16   5       52.05       53.76      4.40 o 
  -8  16   5        1.28       -0.52      2.42 o 
  -7  16   5       95.95       97.34      4.32 o 
  -6  16   5       78.84       75.35      5.01 o 
  -5  16   5       29.56       33.43      2.63 o 
  -4  16   5       97.12      106.36      3.93 o 
  -3  16   5       69.06       66.52      2.54 o 
  -2  16   5      227.56      227.87      5.39 o 
  -1  16   5       61.59       56.52      2.71 o 
   0  16   5       98.19      104.38      3.31 o 
   1  16   5       46.76       45.56      2.99 o 
   2  16   5       42.75       47.66      3.89 o 
   3  16   5       65.25       68.22      4.76 o 
   4  16   5       11.25       11.39      3.26 o 
   5  16   5        7.97        4.10      3.32 o 
   6  16   5        3.77        2.35      3.64 o 
 -10  17   5       18.62       15.33      3.74 o 
  -9  17   5        1.20        6.13      2.93 o 
  -8  17   5       22.34       17.33      3.08 o 
  -7  17   5        7.85       10.71      2.58 o 
  -6  17   5        4.72        3.08      2.05 o 
  -5  17   5      262.70      251.14      6.85 o 
  -4  17   5      107.77      106.10      3.95 o 
  -3  17   5      157.92      168.70      4.10 o 
  -2  17   5       65.68       70.43      4.02 o 
  -1  17   5      229.17      221.38      5.40 o 
   0  17   5       80.59       75.04      3.57 o 
   1  17   5       21.71       26.02      2.88 o 
   2  17   5        1.97        2.58      2.43 o 
   3  17   5       25.62       22.98      3.54 o 
   4  17   5       21.74       27.10      3.90 o 
   5  17   5        3.53        5.22      3.34 o 
   6  17   5       20.73       26.58      4.56 o 
  -9  18   5       42.79       45.15      4.23 o 
  -8  18   5        1.30       -1.65      2.33 o 
  -7  18   5       60.20       58.04      3.92 o 
  -6  18   5       75.34       71.66      4.43 o 
  -5  18   5      101.89      104.37      4.70 o 
  -4  18   5      294.90      291.03      8.25 o 
  -3  18   5      117.11      115.56      7.25 o 
  -2  18   5      162.82      160.16      4.82 o 
  -1  18   5      158.93      155.62      4.87 o 
   0  18   5        0.56       -0.84      1.60 o 
   1  18   5        7.04        6.47      3.51 o 
   2  18   5       64.34       67.27      4.48 o 
   3  18   5      174.99      160.61      6.99 o 
   4  18   5       20.44       26.11      4.00 o 
   5  18   5       24.43       27.21      4.27 o 
  -9  19   5        8.10       12.61      3.28 o 
  -8  19   5        8.19        6.98      2.76 o 
  -7  19   5       14.95       17.11      2.75 o 
  -6  19   5      154.59      156.62      6.28 o 
  -5  19   5        5.79        9.40      2.28 o 
  -4  19   5      222.06      220.03      9.05 o 
  -3  19   5       74.35       68.41      3.17 o 
  -2  19   5       15.16       16.36      1.99 o 
  -1  19   5      125.73      130.03      7.08 o 
   0  19   5       65.58       65.11      3.41 o 
   1  19   5        1.68        3.89      1.99 o 
   2  19   5        7.00        0.16      2.96 o 
   3  19   5        8.19        8.29      2.99 o 
   4  19   5      135.95      132.09      9.91 o 
   5  19   5        4.76        5.89      2.79 o 
  -9  20   5       11.33       12.05      3.50 o 
  -8  20   5       10.01        9.61      2.92 o 
  -7  20   5        3.94        3.09      2.36 o 
  -6  20   5       99.64       91.36      4.83 o 
  -5  20   5       30.33       25.59      3.36 o 
  -4  20   5        3.48        7.85      2.01 o 
  -3  20   5      169.88      157.37      4.82 o 
  -2  20   5       21.93       18.56      2.00 o 
  -1  20   5      228.81      213.10      5.99 o 
   0  20   5       22.76       21.12      2.39 o 
   1  20   5        8.15        7.67      2.14 o 
   2  20   5       37.09       33.70      3.57 o 
   3  20   5       17.41       14.42      3.33 o 
   4  20   5        1.47        3.33      3.08 o 
   5  20   5       10.79       12.55      3.14 o 
  -9  21   5        5.60        5.11      3.04 o 
  -8  21   5        1.10        1.57      2.54 o 
  -7  21   5       18.44       19.42      2.92 o 
  -6  21   5       45.05       49.29      3.70 o 
  -5  21   5       41.57       35.62      4.57 o 
  -4  21   5      120.40      120.76      4.79 o 
  -3  21   5        6.01        6.00      1.78 o 
  -2  21   5       55.57       62.19      3.03 o 
  -1  21   5       24.70       23.63      2.30 o 
   0  21   5       17.74       17.61      2.37 o 
   1  21   5      148.51      137.65      5.12 o 
   2  21   5        9.05        3.87      2.62 o 
   3  21   5       18.34       22.07      3.54 o 
   4  21   5        4.35        2.10      3.03 o 
   5  21   5       12.04       18.72      3.48 o 
  -8  22   5       24.28       27.01      3.45 o 
  -7  22   5       31.12       30.08      3.23 o 
  -6  22   5       21.77       21.72      3.69 o 
  -5  22   5        7.05        3.63      2.40 o 
  -4  22   5       58.63       66.01      3.62 o 
  -3  22   5        4.30        5.85      1.70 o 
  -2  22   5      107.66      105.48      3.89 o 
  -1  22   5      229.90      206.85      6.78 o 
   0  22   5       28.26       26.86      2.61 o 
   1  22   5        7.11        4.06      2.09 o 
   2  22   5       54.64       55.62      4.37 o 
   3  22   5        6.77        4.03      2.85 o 
   4  22   5       19.07       22.98      3.97 o 
  -8  23   5        4.36        7.20      2.65 o 
  -7  23   5       17.12       20.15      2.90 o 
  -6  23   5        3.91        2.43      2.35 o 
  -5  23   5        5.90        5.49      2.13 o 
  -4  23   5       16.83       19.21      2.36 o 
  -3  23   5        5.15        1.49      2.34 o 
  -2  23   5       62.22       65.23      3.16 o 
  -1  23   5       65.29       61.83      5.47 o 
   0  23   5       95.77       89.47      4.01 o 
   1  23   5        5.59        2.86      2.11 o 
   2  23   5        5.55        6.37      2.34 o 
   3  23   5        4.47        1.46      2.72 o 
   4  23   5       15.27       19.44      3.31 o 
  -8  24   5        7.06        9.36      2.98 o 
  -7  24   5        9.17       11.22      2.73 o 
  -6  24   5       21.03       19.62      3.51 o 
  -5  24   5       14.13       21.60      2.61 o 
  -4  24   5       40.94       45.56      3.13 o 
  -3  24   5        0.75        1.01      1.57 o 
  -2  24   5       15.57       16.74      2.08 o 
  -1  24   5        8.89       13.79      3.93 o 
   0  24   5       12.10       10.25      3.41 o 
   1  24   5        9.91        8.01      2.28 o 
   2  24   5        7.04        7.53      2.45 o 
   3  24   5        4.01        3.64      2.93 o 
   4  24   5        7.95        9.51      3.12 o 
  -7  25   5        6.97        7.83      3.18 o 
  -6  25   5        6.51        5.55      2.41 o 
  -5  25   5       11.41       14.11      2.38 o 
  -4  25   5       21.37       21.34      2.38 o 
  -3  25   5       65.38       69.93      3.15 o 
  -2  25   5       37.94       41.72      2.35 o 
  -1  25   5       22.10       21.55      2.32 o 
   0  25   5       14.90       11.45      2.67 o 
   1  25   5       23.05       26.27      3.17 o 
   2  25   5       14.70       16.84      2.81 o 
   3  25   5        5.95        4.15      3.07 o 
  -7  26   5        0.87       -1.10      2.30 o 
  -6  26   5        0.53       -2.93      2.15 o 
  -5  26   5        0.40        1.89      2.04 o 
  -4  26   5       37.40       43.59      4.63 o 
  -3  26   5        2.86        1.80      2.34 o 
  -2  26   5        7.11        7.66      2.33 o 
  -1  26   5       29.56       26.91      3.76 o 
   0  26   5        1.54        0.71      2.17 o 
   1  26   5        1.22        2.17      2.17 o 
   2  26   5        0.55        0.22      2.23 o 
   3  26   5       12.72       10.06      3.96 o 
  -6  27   5        0.08        0.12      2.81 o 
  -5  27   5       11.00        6.21      2.84 o 
  -4  27   5        7.13       13.22      3.94 o 
  -3  27   5        8.95       12.26      5.35 o 
  -2  27   5       11.32       16.71      2.47 o 
  -1  27   5        0.21        0.77      1.79 o 
   0  27   5       10.89       10.71      2.22 o 
   1  27   5       24.28       24.96      2.89 o 
   2  27   5        5.72        5.39      2.49 o 
   3  27   5        5.87        3.76      2.74 o 
  -6  28   5        6.78        6.89      3.23 o 
  -5  28   5       16.16       18.96      3.13 o 
  -4  28   5       19.42       25.13      6.35 o 
  -3  28   5        9.89       13.86      3.36 o 
  -2  28   5       43.83       51.11      4.81 o 
  -1  28   5        2.36        6.87      3.35 o 
   0  28   5       39.64       35.53      3.66 o 
   1  28   5        1.14        0.86      2.22 o 
   2  28   5        2.74        0.41      2.20 o 
  -5  29   5       18.88       23.84      5.72 o 
  -4  29   5        6.80       10.79      4.40 o 
  -3  29   5       32.78       38.57      3.59 o 
  -2  29   5       10.28       17.93      2.66 o 
  -1  29   5       12.41       11.80      3.14 o 
   0  29   5        7.76        9.10      2.84 o 
   1  29   5        8.02        3.01      2.33 o 
  -4  30   5       10.68        5.39      7.76 o 
  -3  30   5        2.56        9.66      5.27 o 
  -2  30   5        2.65        4.69      2.33 o 
  -1  30   5        7.32        9.09      2.54 o 
   0  30   5        3.39        4.59      5.61 o 
   1  30   5       14.33       11.76      2.53 o 
  -3  31   5       30.05       39.62      3.68 o 
  -2  31   5       21.82       31.35      3.29 o 
  -1  31   5        7.99       16.18      3.25 o 
 -11   0   6        1.15        3.56      3.46 o 
 -10   0   6        5.00        6.68      3.42 o 
  -9   0   6       12.77        8.54      3.21 o 
  -8   0   6       66.03       60.85      4.70 o 
  -7   0   6        7.80        5.72      2.14 o 
  -6   0   6     1082.19      993.76     20.24 o 
  -5   0   6        0.00       -0.26      1.76 o 
  -4   0   6       22.59       30.30      2.74 o 
  -3   0   6      299.56      307.62      7.65 o 
  -2   0   6     1132.11     1059.45     20.43 o 
  -1   0   6        0.75        3.19      1.48 o 
   0   0   6       96.82      106.09      3.90 o 
   1   0   6      175.79      181.81      6.60 o 
   2   0   6        0.12        3.74      2.46 o 
   3   0   6        3.76        6.71      2.73 o 
   4   0   6       64.97       57.10      4.58 o 
   5   0   6        0.09        0.57      2.87 o 
   6   0   6        2.58        2.13      4.55 o 
 -11   1   6       19.89       23.06      3.63 o 
 -10   1   6       11.49       12.01      2.58 o 
  -9   1   6        1.57        1.78      1.99 o 
  -8   1   6       40.06       42.37      2.66 o 
  -7   1   6      134.41      116.37      3.43 o 
  -6   1   6       10.66       16.23      1.65 o 
  -5   1   6       33.18       31.49      1.89 o 
  -4   1   6      231.47      262.53      5.63 o 
  -3   1   6      206.99      219.39      4.03 o 
  -2   1   6      244.75      234.92      4.38 o 
  -1   1   6      274.70      270.39      4.83 o 
   0   1   6       49.27       45.29      1.92 o 
   1   1   6      255.19      229.51      5.45 o 
   2   1   6      224.62      208.11      5.36 o 
   3   1   6       21.73       24.91      2.39 o 
   4   1   6       11.94        8.52      2.50 o 
   5   1   6       19.58       17.25      2.91 o 
   6   1   6       55.74       51.28      4.80 o 
 -11   2   6       11.87       16.03      4.58 o 
 -10   2   6        2.91        4.91      2.29 o 
  -9   2   6      125.62      117.71      4.54 o 
  -8   2   6        1.06        3.60      1.75 o 
  -7   2   6      181.98      184.52      5.76 o 
  -6   2   6      253.95      248.04      4.97 o 
  -5   2   6       79.29       90.94      2.97 o 
  -4   2   6       12.11       10.93      1.50 o 
  -3   2   6      984.15      967.87     12.79 o 
  -2   2   6      187.16      191.60      3.83 o 
  -1   2   6       65.18       68.97      2.24 o 
   0   2   6       37.44       38.78      1.79 o 
   1   2   6      103.07      102.32      3.52 o 
   2   2   6      111.51      103.98      3.76 o 
   3   2   6      309.10      298.66      8.06 o 
   4   2   6        0.32       -2.24      1.77 o 
   5   2   6       29.00       30.57      3.23 o 
   6   2   6       14.47       14.64      3.57 o 
 -11   3   6        1.29       -0.61      2.93 o 
 -10   3   6       24.94       22.44      2.90 o 
  -9   3   6       37.90       39.58      3.02 o 
  -8   3   6       70.06       76.62      3.53 o 
  -7   3   6        6.09       10.59      1.82 o 
  -6   3   6        9.67       13.43      1.58 o 
  -5   3   6       43.69       39.56      2.05 o 
  -4   3   6      277.68      279.90      5.89 o 
  -3   3   6       41.93       48.00      1.90 o 
  -2   3   6      590.75      572.75      8.50 o 
  -1   3   6       96.07       95.59      2.57 o 
   0   3   6       46.47       48.47      2.01 o 
   1   3   6      139.81      130.25      3.92 o 
   2   3   6       37.44       40.60      3.24 o 
   3   3   6       59.65       58.17      3.13 o 
   4   3   6        1.56        0.18      1.82 o 
   5   3   6       17.68       22.30      3.64 o 
   6   3   6       10.67       11.16      3.38 o 
 -11   4   6        3.40       13.42      5.46 o 
 -10   4   6       14.10       19.45      2.77 o 
  -9   4   6        7.37       11.73      2.10 o 
  -8   4   6      101.67      106.67      4.90 o 
  -7   4   6       86.15       87.66      3.36 o 
  -6   4   6      402.26      398.59      6.86 o 
  -5   4   6      148.33      151.18      3.76 o 
  -4   4   6      171.17      183.52      4.06 o 
  -3   4   6      306.63      317.31      5.50 o 
  -2   4   6        1.31        3.88      1.06 o 
  -1   4   6      225.75      241.92      4.48 o 
   0   4   6      315.86      322.80      5.56 o 
   1   4   6       13.66       16.12      1.85 o 
   2   4   6      318.36      299.83      6.77 o 
   3   4   6      216.78      206.75      5.59 o 
   4   4   6      108.12       96.48      4.55 o 
   5   4   6       34.40       33.62      3.55 o 
   6   4   6        3.00        4.11      2.55 o 
 -11   5   6       44.49       42.92      5.23 o 
 -10   5   6       20.12       26.98      3.89 o 
  -9   5   6       90.89       80.36      3.61 o 
  -8   5   6       68.60       66.17      3.18 o 
  -7   5   6      257.24      245.72      5.63 o 
  -6   5   6      170.01      171.81      4.70 o 
  -5   5   6       76.21       71.17      2.89 o 
  -4   5   6      144.96      154.40      5.63 o 
  -3   5   6      424.42      422.83      7.25 o 
  -2   5   6      158.21      140.74      3.14 o 
  -1   5   6       28.39       28.35      1.61 o 
   0   5   6      247.30      226.34      5.25 o 
   1   5   6      156.91      146.54      4.23 o 
   2   5   6      328.52      304.12      6.80 o 
   3   5   6       18.53       19.73      2.30 o 
   4   5   6        6.58        5.81      2.32 o 
   5   5   6       14.02       12.68      5.33 o 
   6   5   6        0.31        0.59      2.59 o 
 -11   6   6       64.31       82.55     13.89 o 
 -10   6   6       23.75       22.55      3.67 o 
  -9   6   6       13.89       19.26      2.38 o 
  -8   6   6       89.51       79.33      3.37 o 
  -7   6   6      341.99      329.73      6.76 o 
  -6   6   6      435.28      399.74      8.05 o 
  -5   6   6      128.90      125.77      3.37 o 
  -4   6   6       32.08       32.09      1.79 o 
  -3   6   6       37.37       38.39      2.87 o 
  -2   6   6      177.11      173.74      3.89 o 
  -1   6   6      394.38      386.81      6.24 o 
   0   6   6       88.16       80.37      2.47 o 
   1   6   6      293.42      297.97      6.45 o 
   2   6   6       25.82       28.96      2.39 o 
   3   6   6       22.90       24.30      2.68 o 
   4   6   6        1.99        7.69      2.35 o 
   5   6   6       23.15       30.49      8.75 o 
   6   6   6        2.21        0.82      2.66 o 
 -11   7   6       22.72       44.76     11.25 o 
 -10   7   6       13.08        7.41      4.12 o 
  -9   7   6       28.55       20.21      2.94 o 
  -8   7   6       28.91       25.41      2.36 o 
  -7   7   6      373.79      311.51      6.51 o 
  -6   7   6      107.84      113.19      3.78 o 
  -5   7   6       58.39       56.82      2.63 o 
  -4   7   6       51.47       55.25      2.85 o 
  -3   7   6      123.30      113.91      3.11 o 
  -2   7   6       64.74       72.22      2.36 o 
  -1   7   6       29.19       27.73      1.56 o 
   0   7   6       55.55       51.50      2.07 o 
   1   7   6       32.16       40.10      2.39 o 
   2   7   6      133.49      138.26      4.36 o 
   3   7   6       37.40       37.72      2.98 o 
   4   7   6       35.12       34.36      3.16 o 
   5   7   6        6.16        6.23      2.54 o 
   6   7   6       31.25       32.39      4.00 o 
 -11   8   6        1.13       -1.22      4.29 o 
 -10   8   6       27.98       32.29      5.52 o 
  -9   8   6       38.01       44.35      3.56 o 
  -8   8   6       33.83       34.77      2.83 o 
  -7   8   6       80.55       98.26      3.57 o 
  -6   8   6       72.71       70.67      3.12 o 
  -5   8   6      144.02      146.18      4.02 o 
  -4   8   6      107.00      103.86      3.25 o 
  -3   8   6       47.94       55.58      4.01 o 
  -2   8   6      247.74      236.80      4.49 o 
  -1   8   6      266.36      245.70      4.78 o 
   0   8   6      293.93      277.17      4.99 o 
   1   8   6      298.31      292.97      6.41 o 
   2   8   6      161.80      157.84      5.20 o 
   3   8   6       36.17       33.89      3.05 o 
   4   8   6       29.98       30.00      3.50 o 
   5   8   6        4.76        1.80      2.39 o 
   6   8   6       21.72       16.82      4.34 o 
 -11   9   6        3.95        3.97      3.82 o 
 -10   9   6        2.62        4.95      2.81 o 
  -9   9   6       19.69       13.05      3.04 o 
  -8   9   6       31.79       25.26      2.86 o 
  -7   9   6      251.07      233.85      5.44 o 
  -6   9   6       27.91       23.80      2.10 o 
  -5   9   6       68.12       64.90      2.80 o 
  -4   9   6       95.37       97.82      3.16 o 
  -3   9   6      104.84      107.32      2.72 o 
  -2   9   6      195.66      198.83      4.03 o 
  -1   9   6       82.53       83.82      3.78 o 
   0   9   6       35.45       38.41      3.22 o 
   1   9   6       57.46       51.65      4.32 o 
   2   9   6       43.34       43.09      3.24 o 
   3   9   6        0.12        1.10      1.93 o 
   4   9   6       59.90       60.18      3.95 o 
   5   9   6        0.60        0.07      2.45 o 
   6   9   6       13.15       30.49      7.39 o 
 -11  10   6       23.42       29.77      4.34 o 
 -10  10   6        0.70        1.31      2.76 o 
  -9  10   6       26.02       22.80      3.38 o 
  -8  10   6       33.75       32.58      3.10 o 
  -7  10   6       32.55       36.10      2.91 o 
  -6  10   6      110.37      109.97      3.72 o 
  -5  10   6      195.27      182.29      4.60 o 
  -4  10   6       97.43      102.50      3.25 o 
  -3  10   6      122.79      128.55      4.07 o 
  -2  10   6        0.46        2.15      1.09 o 
  -1  10   6      157.80      144.64      3.58 o 
   0  10   6       89.87       83.36      2.49 o 
   1  10   6      751.35      721.35     12.30 o 
   2  10   6      321.18      304.67      7.65 o 
   3  10   6       58.68       57.28      3.52 o 
   4  10   6        9.32       10.04      2.60 o 
   5  10   6       18.19       17.62      3.46 o 
   6  10   6       18.19       14.77      4.31 o 
 -11  11   6        3.21        3.93      3.47 o 
 -10  11   6       16.07       14.23      3.43 o 
  -9  11   6       56.84       44.02      3.54 o 
  -8  11   6        8.28        4.62      2.33 o 
  -7  11   6      103.13       97.87      4.30 o 
  -6  11   6       28.15       30.38      2.47 o 
  -5  11   6       59.87       54.74      2.59 o 
  -4  11   6       30.80       31.64      1.95 o 
  -3  11   6      127.26      127.80      3.68 o 
  -2  11   6      148.01      145.91      3.53 o 
  -1  11   6      314.18      299.31      6.92 o 
   0  11   6      148.35      134.37      3.15 o 
   1  11   6      202.50      192.17      4.71 o 
   2  11   6      560.18      529.12     11.24 o 
   3  11   6       72.94       67.44      3.82 o 
   4  11   6        1.49        3.62      2.62 o 
   5  11   6       28.65       33.10      4.63 o 
   6  11   6        8.38       12.14      4.41 o 
 -10  12   6        9.04        5.70      2.79 o 
  -9  12   6       18.70       13.25      3.17 o 
  -8  12   6       26.71       23.05      2.86 o 
  -7  12   6      101.15       90.39      4.21 o 
  -6  12   6       78.21       78.66      4.93 o 
  -5  12   6       44.18       48.93      3.19 o 
  -4  12   6        0.01       -0.91      1.20 o 
  -3  12   6        6.73        7.66      1.16 o 
  -2  12   6      381.95      391.51      6.86 o 
  -1  12   6       42.01       46.40      2.25 o 
   0  12   6      217.93      213.61      4.45 o 
   1  12   6       98.23       94.34      3.36 o 
   2  12   6       59.62       64.88      3.63 o 
   3  12   6       90.33       81.23      4.55 o 
   4  12   6       22.07       19.66      3.78 o 
   5  12   6       12.67       18.94      4.09 o 
   6  12   6        1.09        1.21      3.82 o 
 -10  13   6       20.00       26.12      5.26 o 
  -9  13   6        4.48       -2.82      2.33 o 
  -8  13   6       53.28       55.40      3.70 o 
  -7  13   6       15.75       11.88      2.35 o 
  -6  13   6       69.65       58.43      3.71 o 
  -5  13   6      112.15      105.38      4.39 o 
  -4  13   6       88.87       84.79      3.75 o 
  -3  13   6       45.26       37.40      2.00 o 
  -2  13   6       47.21       50.60      2.83 o 
  -1  13   6       94.60       99.86      3.10 o 
   0  13   6      129.67      128.59      3.25 o 
   1  13   6      125.84      114.28      3.96 o 
   2  13   6       48.39       47.67      3.60 o 
   3  13   6       50.44       51.04      3.90 o 
   4  13   6       21.94       25.71      4.03 o 
   5  13   6       64.15       66.85      5.93 o 
   6  13   6        0.62       -1.21      5.91 o 
 -10  14   6        6.10       16.85      7.46 o 
  -9  14   6        4.77       -1.62      3.07 o 
  -8  14   6       54.98       46.87      3.56 o 
  -7  14   6       20.54       17.12      2.83 o 
  -6  14   6       57.90       51.21      3.44 o 
  -5  14   6       35.15       44.10      4.76 o 
  -4  14   6       12.80       18.83      2.71 o 
  -3  14   6      168.18      172.00      4.78 o 
  -2  14   6       37.24       35.60      2.40 o 
  -1  14   6       62.35       59.93      2.82 o 
   0  14   6      476.49      472.54      9.85 o 
   1  14   6      138.82      125.41      5.01 o 
   2  14   6       93.10       88.36      4.55 o 
   3  14   6       42.10       37.42      4.22 o 
   4  14   6        5.86        3.44      3.10 o 
   5  14   6        7.88        2.60      3.94 o 
 -10  15   6        2.67        0.48      3.12 o 
  -9  15   6       20.84       15.34      3.42 o 
  -8  15   6       12.93       14.72      2.70 o 
  -7  15   6       25.00       25.80      3.17 o 
  -6  15   6      180.56      157.44      5.68 o 
  -5  15   6       33.97       30.54      2.75 o 
  -4  15   6       17.97       19.31      2.23 o 
  -3  15   6       68.53       68.41      3.06 o 
  -2  15   6      165.81      166.51      4.75 o 
  -1  15   6      468.66      447.22      9.31 o 
   0  15   6       60.55       64.32      3.26 o 
   1  15   6       39.20       32.26      2.99 o 
   2  15   6      111.46      111.10      5.84 o 
   3  15   6       25.37       28.40      3.84 o 
   4  15   6       11.63       12.00      3.60 o 
   5  15   6        2.30        5.94      3.71 o 
 -10  16   6       14.17       13.47      3.60 o 
  -9  16   6        0.42       -3.33      2.53 o 
  -8  16   6        2.80        1.96      2.47 o 
  -7  16   6       42.07       36.73      3.54 o 
  -6  16   6       24.61       23.97      2.77 o 
  -5  16   6      121.55      105.69      4.38 o 
  -4  16   6      114.42      118.25      4.46 o 
  -3  16   6       21.36       22.80      2.17 o 
  -2  16   6       83.66       87.18      3.49 o 
  -1  16   6       17.39       19.63      2.18 o 
   0  16   6       39.03       40.35      2.80 o 
   1  16   6       55.37       53.99      4.04 o 
   2  16   6       35.56       30.39      3.69 o 
   3  16   6       18.87       16.58      3.86 o 
   4  16   6        5.83        9.33      3.56 o 
   5  16   6        9.78        7.83      3.83 o 
 -10  17   6        8.17        9.07      3.50 o 
  -9  17   6       12.62       11.61      3.27 o 
  -8  17   6       12.88       16.56      3.14 o 
  -7  17   6        2.57       -3.36      2.61 o 
  -6  17   6       39.21       37.56      3.47 o 
  -5  17   6        1.94        2.37      1.89 o 
  -4  17   6       13.59       13.59      2.18 o 
  -3  17   6      129.63      115.43      3.58 o 
  -2  17   6      119.27      119.70      4.06 o 
  -1  17   6       76.24       69.25      3.62 o 
   0  17   6       24.96       24.67      2.66 o 
   1  17   6      107.18       95.04      4.54 o 
   2  17   6       22.30       15.90      3.17 o 
   3  17   6       44.68       47.42      4.46 o 
   4  17   6       16.73       19.74      3.97 o 
   5  17   6        2.06        5.48      3.73 o 
  -9  18   6       16.80       16.98      3.42 o 
  -8  18   6       14.14       14.52      3.09 o 
  -7  18   6       10.90        5.03      2.82 o 
  -6  18   6        9.44       13.88      2.74 o 
  -5  18   6        8.71       13.02      2.57 o 
  -4  18   6        6.95        5.52      2.45 o 
  -3  18   6       53.22       55.71      2.87 o 
  -2  18   6      111.78      109.55      4.34 o 
  -1  18   6       19.22       21.27      3.70 o 
   0  18   6        3.48        4.29      2.13 o 
   1  18   6        3.70        4.46      2.27 o 
   2  18   6       10.59        8.62      2.86 o 
   3  18   6        2.13        0.45      2.95 o 
   4  18   6       11.79       11.64      3.75 o 
   5  18   6        9.24       12.73      4.14 o 
  -9  19   6        9.67       12.11      3.30 o 
  -8  19   6        0.50       -3.47      2.31 o 
  -7  19   6        6.39        5.96      2.77 o 
  -6  19   6       39.77       40.39      3.62 o 
  -5  19   6       76.43       63.69      4.19 o 
  -4  19   6        2.52        3.16      2.11 o 
  -3  19   6      140.83      149.38      4.46 o 
  -2  19   6        9.72       12.12      2.22 o 
  -1  19   6      111.25      110.08      4.48 o 
   0  19   6      169.92      160.81      5.64 o 
   1  19   6       13.29       11.73      2.61 o 
   2  19   6        7.59        6.07      2.88 o 
   3  19   6        4.75        8.00      3.19 o 
   4  19   6        4.75        6.34      3.57 o 
  -9  20   6       27.47       34.43      4.06 o 
  -8  20   6        9.33        6.53      2.82 o 
  -7  20   6        2.19        2.22      2.54 o 
  -6  20   6        2.03        7.95      2.65 o 
  -5  20   6       22.44       24.24      2.90 o 
  -4  20   6      177.62      168.98      6.22 o 
  -3  20   6       13.27       16.44      2.00 o 
  -2  20   6       15.31       18.06      2.38 o 
  -1  20   6       74.70       67.84      3.66 o 
   0  20   6       32.24       30.41      2.95 o 
   1  20   6       52.87       47.15      3.50 o 
   2  20   6       20.22       20.37      3.38 o 
   3  20   6       10.29        8.19      3.28 o 
   4  20   6        5.17        3.74      3.48 o 
  -9  21   6        1.79        6.59      3.03 o 
  -8  21   6       21.92       18.36      3.30 o 
  -7  21   6       12.15       12.78      3.07 o 
  -6  21   6       14.56       13.34      2.78 o 
  -5  21   6       23.50       28.42      3.04 o 
  -4  21   6       10.85       11.35      2.48 o 
  -3  21   6      266.68      253.15      6.19 o 
  -2  21   6       98.41       93.32      5.82 o 
  -1  21   6       41.55       37.78      2.99 o 
   0  21   6       67.66       73.86      4.09 o 
   1  21   6        1.24        2.87      2.25 o 
   2  21   6       57.67       58.11      4.82 o 
   3  21   6       39.63       38.83      4.46 o 
   4  21   6        2.82        5.88      3.66 o 
  -8  22   6        9.82        8.16      2.94 o 
  -7  22   6        7.54        6.69      2.85 o 
  -6  22   6       14.90       16.19      2.89 o 
  -5  22   6       41.32       42.10      3.44 o 
  -4  22   6       74.93       82.15      4.31 o 
  -3  22   6       48.05       48.24      3.17 o 
  -2  22   6       69.35       66.74      4.74 o 
  -1  22   6       27.68       30.50      2.82 o 
   0  22   6       13.56       14.32      2.55 o 
   1  22   6       70.18       66.56      4.08 o 
   2  22   6        1.83        4.31      2.45 o 
   3  22   6        2.10        3.53      3.15 o 
   4  22   6       18.84       19.18      4.21 o 
  -8  23   6       10.29        9.66      3.04 o 
  -7  23   6        1.69        3.82      3.05 o 
  -6  23   6        6.46        7.43      2.60 o 
  -5  23   6       12.81       21.67      2.86 o 
  -4  23   6       81.66       79.54      4.23 o 
  -3  23   6       24.94       30.80      2.67 o 
  -2  23   6       51.58       53.88      3.92 o 
  -1  23   6       11.68       13.41      2.37 o 
   0  23   6       55.86       52.59      3.56 o 
   1  23   6        0.85        6.31      2.45 o 
   2  23   6        0.26        1.96      2.38 o 
   3  23   6        0.94        4.46      3.26 o 
  -8  24   6        2.71        3.08      2.73 o 
  -7  24   6        5.92        7.15      4.11 o 
  -6  24   6        7.01        9.03      2.69 o 
  -5  24   6       25.26       29.68      3.05 o 
  -4  24   6        5.05        5.88      2.70 o 
  -3  24   6       18.54       17.09      2.35 o 
  -2  24   6       78.67       82.30      3.90 o 
  -1  24   6       26.00       28.56      2.83 o 
   0  24   6        4.24        3.40      2.28 o 
   1  24   6        0.56        1.80      2.18 o 
   2  24   6       11.25       18.64      5.33 o 
   3  24   6        6.23        9.29      3.52 o 
  -7  25   6        1.99        1.21      2.75 o 
  -6  25   6        2.38        4.62      2.45 o 
  -5  25   6        4.88        3.20      2.28 o 
  -4  25   6        2.89        5.74      3.20 o 
  -3  25   6       10.87       16.19      2.40 o 
  -2  25   6       53.39       60.23      3.48 o 
  -1  25   6       19.62       14.07      2.71 o 
   0  25   6       23.76       24.42      2.91 o 
   1  25   6       27.24       29.83      4.23 o 
   2  25   6        6.02       12.25      2.90 o 
  -7  26   6        0.12       -1.92      2.65 o 
  -6  26   6        7.71        7.56      2.60 o 
  -5  26   6        3.62        5.42      2.61 o 
  -4  26   6        8.22        7.90      2.58 o 
  -3  26   6       45.08       47.21      3.19 o 
  -2  26   6       11.08       18.91      2.90 o 
  -1  26   6        9.58       10.82      2.31 o 
   0  26   6        5.36        9.78      2.43 o 
   1  26   6        1.13        5.15      2.51 o 
   2  26   6        1.15        3.72      2.73 o 
  -6  27   6        4.17        2.63      2.56 o 
  -5  27   6        0.25        1.96      2.84 o 
  -4  27   6        9.36       16.13      7.74 o 
  -3  27   6       19.10       16.28      3.02 o 
  -2  27   6        7.98       11.37      1.93 o 
  -1  27   6       13.46       18.08      3.99 o 
   0  27   6       13.25       18.01      2.78 o 
   1  27   6        6.13        4.63      3.11 o 
  -5  28   6        9.62        3.17      2.92 o 
  -4  28   6       12.58       21.46      5.01 o 
  -3  28   6        8.96        4.75      5.18 o 
  -2  28   6       17.02       23.03      3.87 o 
  -1  28   6        5.66        9.69      2.40 o 
   0  28   6       17.14       16.27      2.90 o 
   1  28   6        0.34       -0.07      2.29 o 
  -5  29   6        0.35       -0.95      2.73 o 
  -4  29   6        2.79        2.60      5.53 o 
  -3  29   6        7.92       -1.88      2.57 o 
  -2  29   6        1.08        0.03      3.86 o 
  -1  29   6       13.93       18.48      3.19 o 
   0  29   6        4.48        6.87      2.51 o 
  -3  30   6       22.70       32.16      7.39 o 
  -2  30   6        4.71        5.74      5.85 o 
 -11   0   7        0.19        4.98      3.88 o 
 -10   0   7       23.09       26.42      4.29 o 
  -9   0   7        2.93        6.90      3.94 o 
  -8   0   7       19.58       18.01      3.37 o 
  -7   0   7      344.55      325.70      8.99 o 
  -6   0   7       26.19       30.81      2.94 o 
  -5   0   7       61.86       53.91      3.88 o 
  -4   0   7       23.36       20.15      2.73 o 
  -3   0   7      125.88      123.06      4.11 o 
  -2   0   7        0.23        1.81      1.54 o 
  -1   0   7       54.08       63.92      3.43 o 
   0   0   7       12.86       13.89      2.20 o 
   1   0   7      367.10      346.91     10.71 o 
   2   0   7      160.74      138.78      7.51 o 
   3   0   7        0.37       -0.20      2.66 o 
   4   0   7        6.85        9.05      3.29 o 
   5   0   7        0.94        2.76      4.14 o 
   6   0   7       16.31       19.75      8.30 o 
 -11   1   7        1.07       -1.48      2.45 o 
 -10   1   7       12.04       19.05      2.84 o 
  -9   1   7        7.82        5.32      2.21 o 
  -8   1   7        6.26       12.06      2.23 o 
  -7   1   7      120.03      122.49      3.98 o 
  -6   1   7      496.85      461.68      7.82 o 
  -5   1   7       56.56       58.99      2.91 o 
  -4   1   7      196.32      204.27      5.05 o 
  -3   1   7        7.26        8.53      1.25 o 
  -2   1   7       89.71       83.43      2.65 o 
  -1   1   7      116.39      108.63      3.05 o 
   0   1   7      158.89      148.90      3.64 o 
   1   1   7      340.81      310.38      7.03 o 
   2   1   7       23.54       25.23      2.38 o 
   3   1   7       14.97       17.38      2.43 o 
   4   1   7       11.37       10.82      2.61 o 
   5   1   7       17.74       18.43      3.96 o 
   6   1   7       26.61       29.00      4.37 o 
 -11   2   7        2.42        0.19      3.18 o 
 -10   2   7        9.67        5.12      2.50 o 
  -9   2   7       14.37       14.02      2.46 o 
  -8   2   7       94.75       88.41      3.55 o 
  -7   2   7      605.92      582.99     10.89 o 
  -6   2   7       42.99       51.24      2.40 o 
  -5   2   7        3.35        2.69      1.56 o 
  -4   2   7      143.50      148.95      4.69 o 
  -3   2   7      556.63      531.61      8.42 o 
  -2   2   7      370.01      363.60      6.21 o 
  -1   2   7       44.14       53.27      2.24 o 
   0   2   7       51.44       54.33      2.31 o 
   1   2   7      190.07      189.93      5.22 o 
   2   2   7       77.53       73.52      3.46 o 
   3   2   7       15.66       15.97      2.36 o 
   4   2   7       34.48       35.72      3.37 o 
   5   2   7       22.79       26.16      3.87 o 
   6   2   7        4.88        0.14      4.41 o 
 -11   3   7        9.26        8.44      3.61 o 
 -10   3   7        4.91        7.24      2.51 o 
  -9   3   7        6.88        7.80      2.26 o 
  -8   3   7        3.18        6.90      1.93 o 
  -7   3   7       66.23       67.67      3.15 o 
  -6   3   7      142.31      135.27      3.90 o 
  -5   3   7       22.84       22.13      1.86 o 
  -4   3   7      111.89      110.85      3.63 o 
  -3   3   7      256.94      277.99      5.29 o 
  -2   3   7       55.51       59.13      2.34 o 
  -1   3   7       77.21       74.95      2.54 o 
   0   3   7      214.52      187.25      4.16 o 
   1   3   7      586.20      575.15     10.91 o 
   2   3   7       36.42       37.54      2.69 o 
   3   3   7       26.13       27.93      2.70 o 
   4   3   7       26.80       30.17      4.27 o 
   5   3   7        9.72       10.97      2.92 o 
   6   3   7       30.83       40.85      5.41 o 
 -11   4   7        2.13        0.04      3.30 o 
 -10   4   7       14.36       15.93      3.10 o 
  -9   4   7       99.58       88.30      4.19 o 
  -8   4   7      133.00      124.57      4.20 o 
  -7   4   7      367.13      348.69      7.12 o 
  -6   4   7       27.87       26.89      2.40 o 
  -5   4   7      108.39      108.98      3.35 o 
  -4   4   7       69.95       69.40      3.00 o 
  -3   4   7       28.45       29.98      1.82 o 
  -2   4   7       62.02       53.91      2.22 o 
  -1   4   7       25.56       24.78      1.69 o 
   0   4   7       59.91       62.88      2.47 o 
   1   4   7       77.50       74.24      3.38 o 
   2   4   7       50.57       56.35      3.07 o 
   3   4   7       99.73       99.97      4.57 o 
   4   4   7        1.66        2.65      2.27 o 
   5   4   7        0.05       -1.14      2.46 o 
   6   4   7        5.39       12.57      4.23 o 
 -11   5   7       30.10       28.57      4.46 o 
 -10   5   7       51.72       52.50      4.65 o 
  -9   5   7       34.19       36.81      3.13 o 
  -8   5   7        0.97        1.23      1.79 o 
  -7   5   7       13.81       21.12      2.18 o 
  -6   5   7       72.27       65.14      3.21 o 
  -5   5   7      159.29      158.39      4.48 o 
  -4   5   7      403.40      418.00     13.28 o 
  -3   5   7      155.16      155.03      3.71 o 
  -2   5   7       44.55       47.40      2.10 o 
  -1   5   7       79.02       75.03      2.58 o 
   0   5   7        5.59        3.64      1.29 o 
   1   5   7      335.42      307.24      6.99 o 
   2   5   7        2.84        4.46      1.85 o 
   3   5   7       32.70       37.18      3.21 o 
   4   5   7       16.52       17.46      2.87 o 
   5   5   7        5.94       -1.95      2.45 o 
 -11   6   7       16.21       14.30      5.97 o 
 -10   6   7        7.29       10.86      3.32 o 
  -9   6   7       64.00       59.84      3.63 o 
  -8   6   7       49.06       46.08      2.84 o 
  -7   6   7      142.15      136.71      4.19 o 
  -6   6   7        4.63        2.05      1.81 o 
  -5   6   7      168.93      152.93      4.40 o 
  -4   6   7      123.04      125.99      3.77 o 
  -3   6   7      185.19      183.47      4.30 o 
  -2   6   7      116.01      114.87      3.06 o 
  -1   6   7       66.78       69.05      2.51 o 
   0   6   7       70.97       69.47      2.68 o 
   1   6   7      230.22      231.01      5.83 o 
   2   6   7       35.05       31.08      2.54 o 
   3   6   7       67.50       72.15      4.12 o 
   4   6   7       29.47       31.46      3.35 o 
   5   6   7        1.01        0.27      2.53 o 
 -11   7   7       14.74       11.35      4.17 o 
 -10   7   7       12.73       11.56      3.39 o 
  -9   7   7        3.52        6.72      2.51 o 
  -8   7   7       55.10       55.64      3.02 o 
  -7   7   7      143.49      131.50      4.10 o 
  -6   7   7       56.89       55.79      2.94 o 
  -5   7   7      112.76      104.65      3.66 o 
  -4   7   7      213.60      208.31      4.76 o 
  -3   7   7       98.59      107.84      4.64 o 
  -2   7   7        6.26        9.59      1.55 o 
  -1   7   7       64.38       62.95      2.40 o 
   0   7   7       72.97       74.05      3.95 o 
   1   7   7      293.01      287.49      6.01 o 
   2   7   7       72.43       71.26      3.86 o 
   3   7   7       11.05       11.72      2.58 o 
   4   7   7        7.19       11.97      2.73 o 
   5   7   7       22.57       23.49      3.48 o 
 -11   8   7        2.96       -0.57      4.17 o 
 -10   8   7        1.26        1.98      2.89 o 
  -9   8   7       35.42       35.84      3.39 o 
  -8   8   7        6.10        6.32      2.08 o 
  -7   8   7      284.11      257.16      5.87 o 
  -6   8   7       40.76       42.52      2.67 o 
  -5   8   7       60.25       64.04      2.98 o 
  -4   8   7       39.76       45.11      2.15 o 
  -3   8   7       22.57       20.55      1.78 o 
  -2   8   7      217.10      206.20      4.38 o 
  -1   8   7       48.06       43.73      2.08 o 
   0   8   7      440.47      425.12      7.15 o 
   1   8   7       44.76       44.21      2.64 o 
   2   8   7      121.70      113.23      4.76 o 
   3   8   7       54.37       58.38      3.82 o 
   4   8   7        4.79        1.94      2.46 o 
   5   8   7       15.47       19.81      3.71 o 
 -11   9   7        7.12       19.24      6.68 o 
 -10   9   7       12.59       12.59      3.52 o 
  -9   9   7        0.57        2.84      2.47 o 
  -8   9   7       25.52       24.72      3.74 o 
  -7   9   7       47.36       43.75      3.18 o 
  -6   9   7       11.07        9.06      1.83 o 
  -5   9   7       82.92       82.75      3.31 o 
  -4   9   7      108.12      100.31      3.03 o 
  -3   9   7       64.54       64.54      2.68 o 
  -2   9   7      313.08      307.39      8.23 o 
  -1   9   7      107.17      107.89      3.05 o 
   0   9   7       56.80       62.92      2.52 o 
   1   9   7      463.09      420.03      8.38 o 
   2   9   7       46.21       41.99      3.31 o 
   3   9   7       48.67       58.48      3.83 o 
   4   9   7       21.26       17.97      3.43 o 
   5   9   7        1.73        5.18      3.61 o 
 -11  10   7        7.18        1.96      3.38 o 
 -10  10   7       17.46       12.63      3.12 o 
  -9  10   7        6.28        9.13      2.68 o 
  -8  10   7       32.47       29.45      3.08 o 
  -7  10   7       11.15       10.99      2.65 o 
  -6  10   7       17.02       16.89      2.25 o 
  -5  10   7        4.13        6.52      1.70 o 
  -4  10   7        3.86        2.79      1.33 o 
  -3  10   7      184.33      174.14      4.20 o 
  -2  10   7      243.69      251.60     10.42 o 
  -1  10   7       48.74       46.94      2.13 o 
   0  10   7       44.12       41.66      2.32 o 
   1  10   7      146.50      140.50      4.24 o 
   2  10   7       86.28       78.67      4.07 o 
   3  10   7       13.50       14.24      3.01 o 
   4  10   7       59.47       61.19      4.81 o 
   5  10   7       14.17       19.20      4.50 o 
 -10  11   7       10.29        7.70      2.91 o 
  -9  11   7        5.32        2.19      2.40 o 
  -8  11   7        9.14        4.90      2.41 o 
  -7  11   7       11.14       12.12      2.75 o 
  -6  11   7       16.20       16.81      2.61 o 
  -5  11   7      161.64      150.19      5.48 o 
  -4  11   7       22.86       26.84      1.85 o 
  -3  11   7       20.86       23.14      1.87 o 
  -2  11   7      543.84      527.15     10.42 o 
  -1  11   7       75.26       76.40      3.27 o 
   0  11   7       75.01       74.72      3.37 o 
   1  11   7       35.86       37.15      2.48 o 
   2  11   7        2.26        5.49      2.62 o 
   3  11   7      126.94      115.84      5.69 o 
   4  11   7       23.42       26.26      4.31 o 
   5  11   7        1.24        4.46      3.78 o 
 -10  12   7       12.48       16.55      3.22 o 
  -9  12   7        1.54        2.86      2.47 o 
  -8  12   7        1.80        2.33      2.28 o 
  -7  12   7       60.97       65.38      4.26 o 
  -6  12   7       99.53       97.23      4.70 o 
  -5  12   7       44.07       46.68      3.25 o 
  -4  12   7       21.57       18.64      2.03 o 
  -3  12   7       97.29       91.73      3.84 o 
  -2  12   7       88.05       96.30      5.52 o 
  -1  12   7       64.30       54.62      3.16 o 
   0  12   7      607.11      571.73     10.28 o 
   1  12   7       38.89       43.43      3.49 o 
   2  12   7       61.40       51.11      3.94 o 
   3  12   7        1.40        1.96      2.50 o 
   4  12   7       20.05       16.84      4.05 o 
   5  12   7       18.88       19.40      4.50 o 
 -10  13   7        4.46        6.23      2.94 o 
  -9  13   7        9.31        8.55      2.67 o 
  -8  13   7       14.20       11.18      2.62 o 
  -7  13   7       43.36       42.16      3.58 o 
  -6  13   7       38.88       38.81      3.23 o 
  -5  13   7        0.40        1.85      1.97 o 
  -4  13   7        9.56        6.19      1.90 o 
  -3  13   7      146.20      129.45      4.51 o 
  -2  13   7      204.55      199.74     13.76 o 
  -1  13   7       87.46       87.47      3.44 o 
   0  13   7       23.89       28.55      2.69 o 
   1  13   7       44.75       46.14      3.22 o 
   2  13   7       72.72       72.96      4.53 o 
   3  13   7       15.64       17.00      3.71 o 
   4  13   7       28.84       28.27      4.42 o 
   5  13   7       23.55       23.19      4.71 o 
 -10  14   7       14.30       14.65      3.35 o 
  -9  14   7       31.57       34.17      3.51 o 
  -8  14   7        3.05        1.59      2.27 o 
  -7  14   7       72.53       60.17      4.10 o 
  -6  14   7        3.67        3.05      2.81 o 
  -5  14   7      183.53      170.94      5.94 o 
  -4  14   7        4.61        6.05      1.87 o 
  -3  14   7      119.44      125.65      5.15 o 
  -2  14   7       76.81       69.73      3.96 o 
  -1  14   7       83.79       87.90      3.58 o 
   0  14   7      205.50      188.14      5.67 o 
   1  14   7       59.71       56.84      3.46 o 
   2  14   7      149.11      133.98      6.71 o 
   3  14   7        1.03       -0.32      2.97 o 
   4  14   7       16.56       13.20      3.93 o 
 -10  15   7        2.94        0.00      3.08 o 
  -9  15   7        3.02        6.14      2.71 o 
  -8  15   7        9.61        7.51      2.58 o 
  -7  15   7       12.15       16.68      2.88 o 
  -6  15   7       91.26       77.07      6.77 o 
  -5  15   7       42.18       40.87      3.50 o 
  -4  15   7      155.54      131.54      4.55 o 
  -3  15   7       27.93       27.69      3.59 o 
  -2  15   7       34.60       34.54      2.98 o 
  -1  15   7      128.93      117.41      5.14 o 
   0  15   7       57.77       56.23      3.38 o 
   1  15   7       27.48       25.10      3.06 o 
   2  15   7       52.77       48.49      4.55 o 
   3  15   7        1.23        2.64      3.14 o 
   4  15   7       27.58       23.97      4.31 o 
 -10  16   7        9.53        7.60      3.36 o 
  -9  16   7        0.04       -3.53      2.70 o 
  -8  16   7        9.63        4.18      2.72 o 
  -7  16   7        1.72        5.72      2.48 o 
  -6  16   7       60.45       56.32      6.84 o 
  -5  16   7       17.44       17.08      2.57 o 
  -4  16   7       25.00       25.15      2.45 o 
  -3  16   7       26.56       27.92      2.57 o 
  -2  16   7       35.36       37.56      2.82 o 
  -1  16   7       24.54       22.88      2.32 o 
   0  16   7       29.10       27.31      3.11 o 
   1  16   7       84.65       76.16      4.39 o 
   2  16   7        3.27        4.22      2.94 o 
   3  16   7        2.57        0.55      3.15 o 
   4  16   7        1.43        4.79      3.49 o 
  -9  17   7        0.72        0.06      2.81 o 
  -8  17   7        2.93        0.01      2.54 o 
  -7  17   7       11.10        9.92      3.04 o 
  -6  17   7       85.80       83.99      5.12 o 
  -5  17   7       26.98       31.72      3.74 o 
  -4  17   7       75.02       76.11      3.66 o 
  -3  17   7       22.04       23.54      2.49 o 
  -2  17   7      223.15      212.41      6.64 o 
  -1  17   7       81.72       85.10      4.29 o 
   0  17   7       90.67       81.92      4.47 o 
   1  17   7        0.49        1.53      2.25 o 
   2  17   7       27.10       23.66      3.70 o 
   3  17   7        2.31        1.36      3.11 o 
   4  17   7        8.10        6.43      3.80 o 
  -9  18   7        1.93        2.23      2.84 o 
  -8  18   7       34.25       36.18      3.78 o 
  -7  18   7       43.76       44.39      5.84 o 
  -6  18   7       68.07       70.12      5.99 o 
  -5  18   7      203.87      174.85      6.89 o 
  -4  18   7       97.22       96.27      4.45 o 
  -3  18   7      302.74      276.75      7.73 o 
  -2  18   7       14.03       18.76      2.65 o 
  -1  18   7       69.84       73.29      4.15 o 
   0  18   7       66.00       71.45      4.27 o 
   1  18   7       23.14       18.21      2.94 o 
   2  18   7        9.97        9.89      3.12 o 
   3  18   7        0.53       -0.17      3.09 o 
   4  18   7       22.96       19.69      4.33 o 
  -9  19   7        4.12        5.83      3.11 o 
  -8  19   7        2.05        2.01      2.64 o 
  -7  19   7       25.42       28.72      3.77 o 
  -6  19   7       56.39       55.16      4.32 o 
  -5  19   7       56.52       56.68      6.31 o 
  -4  19   7       35.97       33.10      4.17 o 
  -3  19   7       19.67       35.49      3.63 o 
  -2  19   7       94.57       93.33      4.50 o 
  -1  19   7        4.35        7.82      2.36 o 
   0  19   7        9.70       11.35      2.64 o 
   1  19   7       42.81       42.74      3.69 o 
   2  19   7        0.00       -0.63      2.38 o 
   3  19   7        0.73        0.47      3.06 o 
  -9  20   7        2.50        3.92      3.02 o 
  -8  20   7        5.88        5.57      2.81 o 
  -7  20   7       15.79       16.08      3.25 o 
  -6  20   7        2.61        4.11      2.49 o 
  -5  20   7       38.88       39.45      3.65 o 
  -4  20   7       29.52       31.49      3.01 o 
  -3  20   7       61.35       67.44      3.92 o 
  -2  20   7       49.64       57.76      3.74 o 
  -1  20   7       15.69       18.15      2.71 o 
   0  20   7       34.69       33.63      3.31 o 
   1  20   7        9.62       11.24      2.73 o 
   2  20   7       14.35       13.61      3.03 o 
   3  20   7        1.86        1.34      3.23 o 
  -8  21   7        2.60        1.68      2.66 o 
  -7  21   7        1.15        3.72      2.72 o 
  -6  21   7       12.04       10.75      2.99 o 
  -5  21   7       20.45       29.12      3.42 o 
  -4  21   7        7.03        6.10      2.27 o 
  -3  21   7       23.67       28.21      2.62 o 
  -2  21   7        6.48        7.42      2.31 o 
  -1  21   7       15.30       13.48      3.01 o 
   0  21   7        8.06       11.12      2.64 o 
   1  21   7        6.27        4.30      2.49 o 
   2  21   7        7.51       11.81      2.94 o 
   3  21   7       25.21       30.84      4.65 o 
  -8  22   7        0.96       -0.41      2.64 o 
  -7  22   7       13.76       13.83      3.14 o 
  -6  22   7       17.15       16.26      3.50 o 
  -5  22   7       50.15       54.21      4.13 o 
  -4  22   7       30.87       28.57      3.31 o 
  -3  22   7        5.97       10.24      2.13 o 
  -2  22   7       11.45       21.13      2.82 o 
  -1  22   7        2.36       -1.36      2.10 o 
   0  22   7       19.87       17.20      2.87 o 
   1  22   7        8.69        9.38      2.82 o 
   2  22   7        7.70       14.54      3.19 o 
  -8  23   7        6.88        5.69      3.04 o 
  -7  23   7        2.56        0.84      2.76 o 
  -6  23   7       15.09        7.79      3.84 o 
  -5  23   7        5.69        6.91      2.59 o 
  -4  23   7       11.68        7.95      2.63 o 
  -3  23   7        3.19        4.17      2.11 o 
  -2  23   7       11.69       14.67      2.65 o 
  -1  23   7        3.34       -0.88      2.19 o 
   0  23   7       11.05        8.85      2.65 o 
   1  23   7        6.28        5.78      2.65 o 
   2  23   7        0.74        1.57      2.72 o 
  -7  24   7        3.52        5.89      2.93 o 
  -6  24   7        3.54        2.48      2.73 o 
  -5  24   7       13.02       21.97      3.04 o 
  -4  24   7        1.23       -2.89      2.31 o 
  -3  24   7       11.76       13.96      2.21 o 
  -2  24   7        2.30       -0.44      2.15 o 
  -1  24   7        9.13        7.51      2.83 o 
   0  24   7        8.88        6.68      2.59 o 
   1  24   7        9.42        7.97      3.38 o 
   2  24   7        6.19        3.83      2.98 o 
  -7  25   7        4.25        2.63      2.88 o 
  -6  25   7        4.75        6.87      3.78 o 
  -5  25   7        1.57        7.03      2.56 o 
  -4  25   7       39.94       52.17      3.91 o 
  -3  25   7       20.58       22.84      2.85 o 
  -2  25   7        1.56       -2.59      2.15 o 
  -1  25   7       10.94        6.95      3.04 o 
   0  25   7        0.16       -0.77      2.26 o 
   1  25   7       23.52       26.18      5.10 o 
  -6  26   7        0.68       -0.97      2.44 o 
  -5  26   7       14.39       16.07      2.90 o 
  -4  26   7        6.95       11.61      2.81 o 
  -3  26   7       10.81       15.15      2.52 o 
  -2  26   7        9.54        7.49      3.06 o 
  -1  26   7        4.57        2.20      2.80 o 
   0  26   7        2.50        3.36      2.55 o 
   1  26   7        3.33        5.27      2.84 o 
  -5  27   7        9.00        9.30      2.96 o 
  -4  27   7        2.54        4.12      2.58 o 
  -3  27   7       18.64       24.68      2.84 o 
  -2  27   7        2.11       -0.60      2.14 o 
  -1  27   7        3.45        3.55      5.22 o 
   0  27   7        0.94        5.23      2.70 o 
  -4  28   7       19.78       20.73      4.05 o 
  -3  28   7        1.26        3.23      3.20 o 
  -2  28   7        2.48        2.29      1.98 o 
  -1  28   7        0.84       -2.74      2.27 o 
 -11   0   8        0.10        0.13      4.11 o 
 -10   0   8       24.05       36.63      4.81 o 
  -9   0   8        0.01        2.92      3.11 o 
  -8   0   8        0.76       -0.40      2.78 o 
  -7   0   8       82.73       90.14      5.67 o 
  -6   0   8        7.90       18.94      3.27 o 
  -5   0   8        4.70        3.91      2.49 o 
  -4   0   8       88.26      104.30      4.71 o 
  -3   0   8        7.01       13.98      2.33 o 
  -2   0   8       99.14      104.19      4.51 o 
  -1   0   8       68.41       88.49      4.42 o 
   0   0   8      121.94      124.14      5.13 o 
   1   0   8       20.42       22.93      2.88 o 
   2   0   8       66.82       66.48      5.16 o 
   3   0   8       17.40       16.51      3.58 o 
   4   0   8       31.59       36.33      6.03 o 
   5   0   8        0.17       -0.31      4.40 o 
 -11   1   8       21.89       33.14      7.28 o 
 -10   1   8        8.51       13.29      2.77 o 
  -9   1   8       23.49       27.71      2.87 o 
  -8   1   8       15.40       14.99      2.45 o 
  -7   1   8       66.30       79.16      4.23 o 
  -6   1   8      199.18      192.36      5.42 o 
  -5   1   8      116.92      118.50      4.15 o 
  -4   1   8        6.39        4.68      1.67 o 
  -3   1   8       27.25       32.44      2.01 o 
  -2   1   8       72.01       72.76      2.78 o 
  -1   1   8     1006.02      958.12     16.16 o 
   0   1   8      103.00       89.62      3.16 o 
   1   1   8       92.12       94.54      3.87 o 
   2   1   8       23.14       17.96      2.45 o 
   3   1   8        3.98        4.82      2.12 o 
   4   1   8        7.74        8.91      3.55 o 
   5   1   8       15.70       17.37      3.94 o 
 -11   2   8       23.75       32.54      4.54 o 
 -10   2   8       70.14       70.88      4.20 o 
  -9   2   8       10.42        9.54      2.46 o 
  -8   2   8       21.80       24.83      2.69 o 
  -7   2   8       89.06       82.72      3.52 o 
  -6   2   8      177.37      178.93      6.33 o 
  -5   2   8       30.72       28.33      2.41 o 
  -4   2   8       36.44       34.66      2.31 o 
  -3   2   8       47.41       51.07      2.23 o 
  -2   2   8       32.35       30.81      2.02 o 
  -1   2   8      202.31      223.79      4.89 o 
   0   2   8       67.88       67.85      2.81 o 
   1   2   8       30.17       30.29      2.17 o 
   2   2   8        1.33        2.42      1.90 o 
   3   2   8       14.19       14.83      2.86 o 
   4   2   8        2.01        4.16      2.56 o 
   5   2   8        2.07        4.71      3.36 o 
 -11   3   8       20.35       24.84      4.25 o 
 -10   3   8        2.37        5.00      2.81 o 
  -9   3   8       17.52       19.71      2.78 o 
  -8   3   8        2.29        4.54      2.08 o 
  -7   3   8      303.90      287.43      6.47 o 
  -6   3   8      344.13      298.13      6.98 o 
  -5   3   8      245.99      225.88      5.77 o 
  -4   3   8       57.77       60.87      3.03 o 
  -3   3   8      471.20      450.05      7.72 o 
  -2   3   8       22.85       19.92      1.81 o 
  -1   3   8      774.19      737.44     11.20 o 
   0   3   8        5.29        4.67      1.50 o 
   1   3   8       58.16       60.48      2.75 o 
   2   3   8       49.94       53.83      3.83 o 
   3   3   8       30.01       28.80      3.33 o 
   4   3   8        4.26        5.56      2.70 o 
   5   3   8        7.22        8.86      3.57 o 
 -11   4   8        4.83        6.65      3.68 o 
 -10   4   8        8.63        5.32      3.44 o 
  -9   4   8       80.48       82.47      4.15 o 
  -8   4   8        4.98        5.35      1.99 o 
  -7   4   8       20.19       25.03      2.40 o 
  -6   4   8        9.39       11.33      2.12 o 
  -5   4   8       10.16       10.54      2.02 o 
  -4   4   8      500.04      471.46      8.68 o 
  -3   4   8      177.98      163.77      4.46 o 
  -2   4   8       89.64       83.19      2.89 o 
  -1   4   8      152.54      152.46      3.89 o 
   0   4   8      117.38      110.19      3.38 o 
   1   4   8       23.19       20.79      1.96 o 
   2   4   8        1.69        3.32      2.29 o 
   3   4   8       34.50       37.19      3.47 o 
   4   4   8        2.98        1.46      2.79 o 
   5   4   8        1.52       -1.14      3.20 o 
 -11   5   8        8.43       11.96      4.00 o 
 -10   5   8       17.98       24.51      3.98 o 
  -9   5   8       34.08       36.18      3.50 o 
  -8   5   8       71.24       68.11      3.39 o 
  -7   5   8       82.48       81.59      3.45 o 
  -6   5   8       64.05       66.03      3.36 o 
  -5   5   8       57.86       52.40      2.94 o 
  -4   5   8      126.44      127.61      3.85 o 
  -3   5   8      133.41      131.75      3.88 o 
  -2   5   8       53.91       47.25      2.30 o 
  -1   5   8      185.16      202.02      4.81 o 
   0   5   8       13.54       13.13      1.71 o 
   1   5   8       45.58       40.28      2.36 o 
   2   5   8       26.64       25.52      2.99 o 
   3   5   8        2.25        8.52      2.51 o 
   4   5   8        1.49        0.98      2.54 o 
 -11   6   8       30.54       33.18      4.49 o 
 -10   6   8       14.22       20.91      3.79 o 
  -9   6   8        7.02        5.72      2.97 o 
  -8   6   8       70.82       76.10      3.58 o 
  -7   6   8        4.21        5.60      2.01 o 
  -6   6   8       81.94       80.95      3.61 o 
  -5   6   8       32.10       36.78      2.59 o 
  -4   6   8       87.56       87.14      3.04 o 
  -3   6   8       17.71       18.78      2.37 o 
  -2   6   8       48.40       48.91      2.32 o 
  -1   6   8       68.78       64.96      2.68 o 
   0   6   8      109.73      105.79      3.33 o 
   1   6   8       21.83       22.07      2.15 o 
   2   6   8       20.14       19.61      2.80 o 
   3   6   8       16.53       12.28      2.82 o 
   4   6   8        6.03        5.35      2.83 o 
 -11   7   8        6.41        4.94      3.62 o 
 -10   7   8       20.02       15.01      3.66 o 
  -9   7   8        3.46        7.63      4.94 o 
  -8   7   8       48.06       50.26      3.30 o 
  -7   7   8       17.22       16.68      2.35 o 
  -6   7   8       20.40       22.43      2.42 o 
  -5   7   8       89.16       87.15      3.64 o 
  -4   7   8      241.61      249.39      5.24 o 
  -3   7   8       27.55       30.02      2.35 o 
  -2   7   8      124.80      101.16      3.13 o 
  -1   7   8      224.56      195.38      4.46 o 
   0   7   8       44.77       49.17      2.43 o 
   1   7   8       40.49       42.93      2.56 o 
   2   7   8       13.12       16.34      2.80 o 
   3   7   8        5.97        4.48      2.57 o 
   4   7   8        4.31       -2.19      2.84 o 
 -11   8   8        1.03        1.01      4.11 o 
 -10   8   8        7.46        8.48      3.40 o 
  -9   8   8       72.45       69.80      4.40 o 
  -8   8   8        0.98       -1.11      2.25 o 
  -7   8   8       50.75       46.89      3.38 o 
  -6   8   8       32.13       37.11      2.74 o 
  -5   8   8       98.58      103.17      3.87 o 
  -4   8   8      267.79      263.16      6.28 o 
  -3   8   8       57.42       49.45      2.44 o 
  -2   8   8        4.37        6.27      1.70 o 
  -1   8   8       45.64       48.72      2.37 o 
   0   8   8      181.01      167.72      4.45 o 
   1   8   8       80.55       72.11      3.17 o 
   2   8   8       19.86       15.37      2.74 o 
   3   8   8        9.68        3.52      2.57 o 
   4   8   8        0.91       -1.91      2.80 o 
 -10   9   8        8.58        7.37      3.35 o 
  -9   9   8       22.87       24.52      3.22 o 
  -8   9   8        0.10       -1.28      2.15 o 
  -7   9   8       17.09       19.67      3.05 o 
  -6   9   8       21.04       19.90      2.46 o 
  -5   9   8       48.88       52.78      2.92 o 
  -4   9   8       61.27       66.20      3.30 o 
  -3   9   8       28.02       26.47      2.15 o 
  -2   9   8      239.44      227.77      4.97 o 
  -1   9   8      235.90      229.93      5.20 o 
   0   9   8       49.65       48.41      4.08 o 
   1   9   8       34.43       32.08      2.44 o 
   2   9   8        6.72        5.74      2.15 o 
   3   9   8       13.30       17.73      3.45 o 
   4   9   8        6.38        6.52      3.34 o 
 -10  10   8        5.36        4.97      3.28 o 
  -9  10   8       26.70       32.64      5.66 o 
  -8  10   8       19.49       25.83      3.08 o 
  -7  10   8       16.31       15.92      2.91 o 
  -6  10   8        2.28        5.08      2.33 o 
  -5  10   8       36.15       36.14      3.55 o 
  -4  10   8       38.76       50.35      2.81 o 
  -3  10   8       15.14       21.23      2.73 o 
  -2  10   8       87.19       90.12      3.42 o 
  -1  10   8      168.18      161.57      4.26 o 
   0  10   8       16.82       14.99      2.21 o 
   1  10   8       80.39       74.80      3.54 o 
   2  10   8        3.79        4.48      2.71 o 
   3  10   8       21.05       23.51      3.55 o 
   4  10   8        2.85        4.67      3.68 o 
 -10  11   8       22.94       21.52      4.59 o 
  -9  11   8       24.07       20.54      3.20 o 
  -8  11   8      107.67       98.07      4.83 o 
  -7  11   8       19.23       16.32      2.98 o 
  -6  11   8       25.42       25.70      3.09 o 
  -5  11   8       51.39       53.67      3.69 o 
  -4  11   8      322.08      299.64      8.95 o 
  -3  11   8      118.06      111.62      4.97 o 
  -2  11   8       90.89       85.17      4.21 o 
  -1  11   8       21.26       26.76      2.20 o 
   0  11   8       42.71       43.21      2.64 o 
   1  11   8       35.87       35.71      3.15 o 
   2  11   8       87.66       79.34      7.99 o 
   3  11   8        1.47       -0.21      2.70 o 
   4  11   8        0.03        3.22      3.56 o 
 -10  12   8        0.62        0.00      2.65 o 
  -9  12   8       42.55       39.03      3.75 o 
  -8  12   8        0.98        5.02      2.78 o 
  -7  12   8       33.58       37.23      3.61 o 
  -6  12   8        8.09        6.57      2.53 o 
  -5  12   8       58.50       58.68      3.85 o 
  -4  12   8        7.92       13.27      2.04 o 
  -3  12   8       22.85       26.49      2.97 o 
  -2  12   8       69.74       73.40      3.44 o 
  -1  12   8       16.16       19.41      2.52 o 
   0  12   8       65.54       64.16      3.68 o 
   1  12   8      159.49      148.97      5.46 o 
   2  12   8       17.02       17.80      3.25 o 
   3  12   8       32.44       31.21      6.47 o 
   4  12   8       15.65       13.85      4.34 o 
 -10  13   8        6.26        8.45      3.12 o 
  -9  13   8        5.33        9.66      2.95 o 
  -8  13   8       19.37       20.90      3.02 o 
  -7  13   8        3.98        7.42      2.68 o 
  -6  13   8       16.54       14.67      2.77 o 
  -5  13   8        8.97       11.19      2.51 o 
  -4  13   8       58.34       59.66      3.16 o 
  -3  13   8       23.50       22.40      2.50 o 
  -2  13   8       51.53       50.33      4.51 o 
  -1  13   8      134.45      118.39      4.31 o 
   0  13   8       30.13       28.64      2.85 o 
   1  13   8        9.78        6.90      2.35 o 
   2  13   8       21.33       22.92      3.95 o 
   3  13   8        3.86        1.64      3.57 o 
   4  13   8        3.33        5.12      4.00 o 
 -10  14   8        2.82        1.72      3.12 o 
  -9  14   8       50.98       54.39      4.26 o 
  -8  14   8       10.12       11.11      2.73 o 
  -7  14   8       65.36       61.74      4.28 o 
  -6  14   8       39.65       41.12      3.61 o 
  -5  14   8       24.10       23.86      2.98 o 
  -4  14   8        5.48        7.60      1.97 o 
  -3  14   8       16.05       21.29      5.25 o 
  -2  14   8       50.12       46.76      3.73 o 
  -1  14   8      145.60      146.77      4.79 o 
   0  14   8       39.30       34.80      3.05 o 
   1  14   8       15.56       14.04      3.30 o 
   2  14   8       50.50       49.75      4.85 o 
   3  14   8       22.67       23.47      4.48 o 
  -9  15   8        7.72        3.75      3.06 o 
  -8  15   8        6.32        7.84      2.99 o 
  -7  15   8       19.90       22.53      3.16 o 
  -6  15   8        1.98        3.85      2.41 o 
  -5  15   8       79.73       79.35      4.43 o 
  -4  15   8       27.12       23.57      2.40 o 
  -3  15   8       23.37       21.70      2.54 o 
  -2  15   8       21.41       24.53      2.94 o 
  -1  15   8       69.50       67.83      3.47 o 
   0  15   8       11.28        8.55      4.02 o 
   1  15   8       44.24       53.11      4.97 o 
   2  15   8       11.86       14.00      3.14 o 
   3  15   8        3.24        2.89      3.44 o 
  -9  16   8       10.29        9.43      3.25 o 
  -8  16   8       11.86       12.08      3.53 o 
  -7  16   8        3.01        4.30      2.65 o 
  -6  16   8       55.40       59.15      5.60 o 
  -5  16   8       19.21       18.14      2.91 o 
  -4  16   8       42.18       36.11      2.73 o 
  -3  16   8       16.07       12.86      2.46 o 
  -2  16   8       26.03       33.06      2.90 o 
  -1  16   8       64.56       60.20      4.35 o 
   0  16   8       14.83       13.75      2.88 o 
   1  16   8        6.00       10.73      2.79 o 
   2  16   8       33.10       30.05      3.70 o 
   3  16   8        0.79        3.01      3.55 o 
  -9  17   8        1.29        3.06      3.13 o 
  -8  17   8       19.99       24.02      4.06 o 
  -7  17   8       16.15       10.91      3.28 o 
  -6  17   8        8.38        9.21      2.99 o 
  -5  17   8        2.81        3.82      2.74 o 
  -4  17   8       36.36       39.28      3.03 o 
  -3  17   8      114.56      102.59      6.22 o 
  -2  17   8       58.94       66.71      4.09 o 
  -1  17   8       10.61       13.75      2.66 o 
   0  17   8       28.98       26.93      3.28 o 
   1  17   8        3.64        3.19      2.67 o 
   2  17   8        0.54        6.14      2.78 o 
   3  17   8        3.76        7.82      3.68 o 
  -9  18   8        1.00        0.71      2.90 o 
  -8  18   8        2.74        0.98      3.12 o 
  -7  18   8       23.37       24.73      3.72 o 
  -6  18   8        0.05        3.43      2.73 o 
  -5  18   8        2.14        0.14      2.57 o 
  -4  18   8       24.22       25.22      3.06 o 
  -3  18   8        7.09        9.06      2.57 o 
  -2  18   8        1.12       -0.54      2.19 o 
  -1  18   8       11.00       13.13      2.71 o 
   0  18   8        1.28       -1.26      2.28 o 
   1  18   8        3.85        6.80      2.83 o 
   2  18   8        2.09        3.77      2.77 o 
  -8  19   8        7.35        3.34      3.21 o 
  -7  19   8       19.05       22.08      3.69 o 
  -6  19   8        2.53        1.04      2.95 o 
  -5  19   8        4.36        2.23      2.65 o 
  -4  19   8        9.08        9.14      2.61 o 
  -3  19   8       34.61       31.68      3.27 o 
  -2  19   8        6.91        3.24      2.61 o 
  -1  19   8        2.34       -0.55      2.21 o 
   0  19   8        1.06        3.26      2.52 o 
   1  19   8        5.06        4.62      2.80 o 
   2  19   8        0.79        5.39      2.96 o 
  -8  20   8        8.99       11.13      3.61 o 
  -7  20   8        7.55        5.72      3.58 o 
  -6  20   8       33.05       24.09      3.65 o 
  -5  20   8       41.15       44.57      5.55 o 
  -4  20   8       68.96       70.95      4.35 o 
  -3  20   8        6.41        4.16      2.40 o 
  -2  20   8       34.14       28.83      3.99 o 
  -1  20   8        3.03        4.10      2.39 o 
   0  20   8        2.41        8.54      2.76 o 
   1  20   8       13.11       17.43      3.31 o 
   2  20   8       10.09       13.48      3.29 o 
  -8  21   8        5.37        6.57      5.27 o 
  -7  21   8        4.95        9.65      3.23 o 
  -6  21   8       46.50       59.14      4.75 o 
  -5  21   8       22.19       19.99      4.41 o 
  -4  21   8       42.94       41.25      5.17 o 
  -3  21   8        8.33        7.87      2.54 o 
  -2  21   8        2.38       -0.89      2.43 o 
  -1  21   8       11.96       12.64      2.79 o 
   0  21   8       12.16       11.21      2.86 o 
   1  21   8        1.51        3.02      2.81 o 
   2  21   8        2.07        1.78      2.99 o 
  -7  22   8        3.44        7.51      3.13 o 
  -6  22   8        1.54        3.34      2.71 o 
  -5  22   8       88.41       84.15      5.30 o 
  -4  22   8        5.43        9.50      2.71 o 
  -3  22   8       10.35        7.29      2.28 o 
  -2  22   8       13.15       16.42      2.89 o 
  -1  22   8        3.20        1.52      2.39 o 
   0  22   8       11.89       13.34      3.19 o 
   1  22   8        7.41       12.19      3.22 o 
  -7  23   8        1.98        4.29      3.12 o 
  -6  23   8        6.16       11.47      3.20 o 
  -5  23   8       13.25       12.26      4.17 o 
  -4  23   8       17.68       14.22      2.91 o 
  -3  23   8       14.07       14.54      2.45 o 
  -2  23   8       31.48       32.85      3.45 o 
  -1  23   8       12.33       10.06      2.85 o 
   0  23   8       17.90       17.59      3.39 o 
   1  23   8       11.50        4.52      3.11 o 
  -6  24   8        2.10        5.81      2.96 o 
  -5  24   8       40.70       37.31      3.99 o 
  -4  24   8       50.12       49.59      4.19 o 
  -3  24   8       33.47       40.60      3.52 o 
  -2  24   8       12.95       17.94      3.15 o 
  -1  24   8        1.60       -1.56      2.50 o 
   0  24   8        9.75        6.86      5.44 o 
  -6  25   8       13.25       17.27      3.38 o 
  -5  25   8        0.83       -1.96      5.51 o 
  -4  25   8       17.77       19.59      3.46 o 
  -3  25   8       16.83       20.21      2.99 o 
  -2  25   8        3.94        2.01      2.48 o 
  -1  25   8        5.51       -1.34      2.54 o 
  -5  26   8       20.98       27.71      4.49 o 
  -4  26   8       15.94       21.21      3.51 o 
  -3  26   8        1.44        1.25      2.62 o 
  -2  26   8        2.16       -2.59      2.42 o 
 -11   0   9       39.09       46.07      7.25 o 
 -10   0   9        1.80        1.98      3.58 o 
  -9   0   9       36.86       30.72      4.45 o 
  -8   0   9        2.67        1.16      3.09 o 
  -7   0   9       89.17       82.87      5.70 o 
  -6   0   9      214.45      207.16      8.29 o 
  -5   0   9        6.28        4.36      2.82 o 
  -4   0   9        0.84       -1.95      3.10 o 
  -3   0   9        0.01       -2.08      2.18 o 
  -2   0   9       85.50       96.91      4.60 o 
  -1   0   9        1.23        0.26      2.17 o 
   0   0   9       15.53       11.20      2.62 o 
   1   0   9        2.99        2.63      2.61 o 
   2   0   9        2.37       -0.47      2.82 o 
   3   0   9        5.18        1.91      5.24 o 
   4   0   9       13.12       15.43      5.68 o 
 -11   1   9        3.78        9.82      3.93 o 
 -10   1   9        8.07        7.68      2.72 o 
  -9   1   9        7.61        7.98      2.48 o 
  -8   1   9       35.62       34.77      3.10 o 
  -7   1   9       60.35       65.75      3.67 o 
  -6   1   9      298.92      297.06      7.25 o 
  -5   1   9       76.54       74.05      3.67 o 
  -4   1   9       27.03       22.46      2.20 o 
  -3   1   9       94.66       85.69      3.15 o 
  -2   1   9       42.40       40.76      2.37 o 
  -1   1   9      153.65      122.78      3.72 o 
   0   1   9        6.31        5.03      1.71 o 
   1   1   9        7.21        6.36      1.75 o 
   2   1   9       13.11       15.29      2.33 o 
   3   1   9       21.99       23.14      3.83 o 
   4   1   9       18.07       15.58      4.07 o 
 -11   2   9       25.89       36.69      4.83 o 
 -10   2   9       39.09       51.45      4.30 o 
  -9   2   9       10.02        7.51      2.57 o 
  -8   2   9       11.74       14.89      2.61 o 
  -7   2   9       80.65       92.98      4.17 o 
  -6   2   9       19.27       29.68      3.30 o 
  -5   2   9      170.57      179.46      7.75 o 
  -4   2   9       18.77       17.09      2.05 o 
  -3   2   9       53.63       58.85      2.84 o 
  -2   2   9      137.59      126.43      3.70 o 
  -1   2   9       14.33       18.37      1.93 o 
   0   2   9       13.19       12.16      1.90 o 
   1   2   9       51.82       51.86      2.79 o 
   2   2   9        8.75        4.87      2.24 o 
   3   2   9        2.25       -1.09      2.38 o 
 -10   3   9        7.87        8.33      3.39 o 
  -9   3   9       12.52       11.56      2.68 o 
  -8   3   9       18.09       15.10      2.60 o 
  -7   3   9       22.61       26.01      2.76 o 
  -6   3   9      112.38      117.61      4.49 o 
  -5   3   9       12.22        9.76      2.24 o 
  -4   3   9       82.85       75.72      3.31 o 
  -3   3   9      181.54      160.13      4.15 o 
  -2   3   9       46.80       52.40      2.60 o 
  -1   3   9        5.01        7.79      1.69 o 
   0   3   9       32.95       38.75      2.45 o 
   1   3   9        5.11        5.27      1.76 o 
   2   3   9        4.73        3.63      2.17 o 
   3   3   9        3.81        2.22      2.67 o 
 -10   4   9       13.66       22.72      5.28 o 
  -9   4   9       25.08       27.14      3.41 o 
  -8   4   9       14.00       14.60      2.58 o 
  -7   4   9       64.75       68.26      3.67 o 
  -6   4   9       45.36       48.72      3.19 o 
  -5   4   9       50.30       52.72      3.18 o 
  -4   4   9       12.06       14.33      1.91 o 
  -3   4   9        5.97        7.62      1.79 o 
  -2   4   9       37.67       39.93      2.36 o 
  -1   4   9       24.32       22.12      2.02 o 
   0   4   9        7.36        8.59      1.77 o 
   1   4   9        4.94        2.24      1.79 o 
   2   4   9        5.98       10.44      2.35 o 
   3   4   9        9.66       17.35      3.43 o 
 -10   5   9        9.28       15.81      3.82 o 
  -9   5   9        2.53        2.80      2.97 o 
  -8   5   9        4.41        5.90      2.53 o 
  -7   5   9        8.44        7.17      2.26 o 
  -6   5   9        6.70        9.91      2.23 o 
  -5   5   9       51.54       56.35      3.71 o 
  -4   5   9       98.03       87.78      3.31 o 
  -3   5   9       30.84       34.74      2.32 o 
  -2   5   9       51.16       51.48      2.55 o 
  -1   5   9       38.59       34.79      2.32 o 
   0   5   9        4.85        6.00      1.68 o 
   1   5   9       12.27        9.97      2.16 o 
   2   5   9        8.25       11.15      2.42 o 
   3   5   9        4.47       10.92      4.34 o 
 -10   6   9       18.67       20.89      3.95 o 
  -9   6   9        1.18        2.45      2.97 o 
  -8   6   9        5.66       12.40      2.78 o 
  -7   6   9       46.81       50.58      3.34 o 
  -6   6   9       22.64       28.38      2.67 o 
  -5   6   9       26.55       28.24      2.61 o 
  -4   6   9        9.31        7.80      1.76 o 
  -3   6   9       20.84       21.30      2.19 o 
  -2   6   9       24.72       28.42      2.10 o 
  -1   6   9       29.26       28.22      2.16 o 
   0   6   9       22.39       24.34      2.30 o 
   1   6   9        6.00        4.23      1.98 o 
   2   6   9        5.66        6.47      2.25 o 
   3   6   9       23.64       33.50      3.75 o 
 -10   7   9        1.92        3.67      3.20 o 
  -9   7   9        4.75       10.54      3.31 o 
  -8   7   9        8.70       11.06      2.86 o 
  -7   7   9        8.61        9.47      2.51 o 
  -6   7   9      236.55      224.04      6.12 o 
  -5   7   9       21.82       19.91      2.39 o 
  -4   7   9       14.10       12.25      1.91 o 
  -3   7   9       79.80       79.81      3.32 o 
  -2   7   9       25.30       26.24      2.11 o 
  -1   7   9      101.18       96.50      3.56 o 
   0   7   9        9.94       11.23      2.08 o 
   1   7   9        6.29        5.20      1.92 o 
   2   7   9        6.13        4.38      1.98 o 
   3   7   9       21.70       25.57      3.89 o 
 -10   8   9       13.99       14.76      3.81 o 
  -9   8   9        2.26        3.13      3.18 o 
  -8   8   9        5.82        6.78      2.57 o 
  -7   8   9        1.26        2.07      2.66 o 
  -6   8   9        6.89       12.21      2.80 o 
  -5   8   9       65.21       65.06      4.85 o 
  -4   8   9       28.03       23.18      2.11 o 
  -3   8   9       82.51       88.70      3.75 o 
  -2   8   9        2.07        3.13      1.83 o 
  -1   8   9       20.06       18.26      2.30 o 
   0   8   9       33.83       36.85      2.60 o 
   1   8   9       10.36       10.71      2.20 o 
   2   8   9       24.70       27.39      3.28 o 
   3   8   9       11.79       12.57      3.45 o 
 -10   9   9        6.75       11.77      3.82 o 
  -9   9   9       16.10       10.23      3.44 o 
  -8   9   9        2.01        4.19      2.51 o 
  -7   9   9        3.81        5.08      2.66 o 
  -6   9   9       14.34       12.12      2.81 o 
  -5   9   9       49.18       42.62      3.72 o 
  -4   9   9       40.97       40.65      2.86 o 
  -3   9   9       42.22       39.12      2.88 o 
  -2   9   9      118.11      117.55      4.35 o 
  -1   9   9       11.51       11.37      2.10 o 
   0   9   9       75.47       71.52      3.55 o 
   1   9   9       69.44       66.05      4.80 o 
   2   9   9        8.59       11.61      2.84 o 
   3   9   9        3.01       -0.77      3.16 o 
 -10  10   9       49.28       60.70      5.85 o 
  -9  10   9        3.77        2.82      2.89 o 
  -8  10   9       23.19       24.30      3.63 o 
  -7  10   9       18.12       21.24      3.29 o 
  -6  10   9        0.63        0.50      2.34 o 
  -5  10   9       15.20       16.12      2.86 o 
  -4  10   9        0.88        0.75      1.80 o 
  -3  10   9       13.24       12.22      3.36 o 
  -2  10   9       17.20       19.95      3.93 o 
  -1  10   9       40.66       49.42      3.47 o 
   0  10   9        7.39       13.89      2.64 o 
   1  10   9       19.98       25.60      3.13 o 
   2  10   9       93.40      105.29      5.26 o 
   3  10   9       11.94       12.73      4.20 o 
 -10  11   9        1.54        5.32      3.45 o 
  -9  11   9        6.21        7.86      2.85 o 
  -8  11   9        2.99        4.76      2.91 o 
  -7  11   9       34.88       39.61      4.23 o 
  -6  11   9       10.39       14.62      2.97 o 
  -5  11   9       47.19       39.43      3.64 o 
  -4  11   9        2.79        1.68      1.89 o 
  -3  11   9       72.05       70.25      4.50 o 
  -2  11   9       61.76       66.63      3.93 o 
  -1  11   9       16.17       17.52      2.64 o 
   0  11   9       60.83       67.95      3.97 o 
   1  11   9       72.58       72.89      4.33 o 
   2  11   9        3.20        7.72      2.87 o 
   3  11   9       15.10       14.23      4.41 o 
 -10  12   9        6.95        2.22      4.11 o 
  -9  12   9       36.22       37.29      3.82 o 
  -8  12   9       47.40       57.29      6.50 o 
  -7  12   9      138.76      128.22      5.98 o 
  -6  12   9       54.65       49.29      4.11 o 
  -5  12   9       16.05       12.57      2.85 o 
  -4  12   9        1.16        1.22      1.89 o 
  -3  12   9       72.46       63.02      3.74 o 
  -2  12   9        8.82       12.39      2.71 o 
  -1  12   9       47.23       42.74      3.33 o 
   0  12   9       21.07       28.83      3.04 o 
   1  12   9       20.94       18.60      2.99 o 
   2  12   9       93.91       91.34      5.57 o 
   3  12   9       12.21       15.42      4.42 o 
  -9  13   9        4.05        8.14      2.96 o 
  -8  13   9       21.79       24.10      3.62 o 
  -7  13   9        3.04        4.87      2.73 o 
  -6  13   9       12.46        8.59      2.84 o 
  -5  13   9       22.84       13.70      2.91 o 
  -4  13   9       15.43       16.81      2.58 o 
  -3  13   9        7.46        4.48      3.14 o 
  -2  13   9      165.76      160.95      5.67 o 
  -1  13   9       25.06       19.78      2.73 o 
   0  13   9       55.73       55.28      3.85 o 
   1  13   9       48.65       44.72      4.15 o 
   2  13   9        6.50        5.66      3.47 o 
  -9  14   9       14.88       14.27      3.25 o 
  -8  14   9       10.00        3.67      5.34 o 
  -7  14   9       13.18       10.42      3.01 o 
  -6  14   9       64.98       69.36      4.59 o 
  -5  14   9       10.88        7.39      2.71 o 
  -4  14   9       14.09       13.84      2.34 o 
  -3  14   9       37.19       42.30      3.27 o 
  -2  14   9        6.86        8.46      2.76 o 
  -1  14   9        0.11        0.16      2.02 o 
   0  14   9       16.05       17.96      3.25 o 
   1  14   9       54.02       42.96      4.19 o 
   2  14   9       16.01       19.06      3.70 o 
  -9  15   9       11.02       11.90      3.52 o 
  -8  15   9        1.97        4.08      2.93 o 
  -7  15   9       15.53       14.47      3.27 o 
  -6  15   9       11.13       14.01      3.04 o 
  -5  15   9       53.34       47.95      3.94 o 
  -4  15   9        5.88        3.32      2.04 o 
  -3  15   9        0.34       -1.17      2.05 o 
  -2  15   9       27.90       31.36      3.14 o 
  -1  15   9        8.50       10.40      2.82 o 
   0  15   9       10.30       10.00      2.94 o 
   1  15   9        9.90        2.58      3.36 o 
   2  15   9        7.87       11.75      4.03 o 
  -9  16   9       30.34       28.52      4.04 o 
  -8  16   9        6.79        3.56      3.26 o 
  -7  16   9       31.01       24.70      4.07 o 
  -6  16   9       45.02       42.77      4.40 o 
  -5  16   9        8.02       13.61      3.27 o 
  -4  16   9        9.34        9.86      2.44 o 
  -3  16   9        5.69        5.89      2.63 o 
  -2  16   9       21.82       27.45      3.34 o 
  -1  16   9       11.15       15.20      2.98 o 
   0  16   9        1.15       -0.53      2.44 o 
   1  16   9        0.22        1.93      2.73 o 
   2  16   9        8.99        6.82      3.28 o 
  -8  17   9       12.55       10.34      3.75 o 
  -7  17   9       51.88       43.42      5.55 o 
  -6  17   9       15.42       15.82      3.54 o 
  -5  17   9       26.80       28.79      3.98 o 
  -4  17   9       32.73       37.60      3.23 o 
  -3  17   9       52.91       53.88      4.11 o 
  -2  17   9       44.01       44.91      3.95 o 
  -1  17   9       11.92       20.88      5.86 o 
   0  17   9       13.98       10.31      3.03 o 
   1  17   9        2.02        1.14      2.83 o 
  -8  18   9        6.40       11.95      3.71 o 
  -7  18   9        9.60        9.24      4.71 o 
  -6  18   9       36.27       39.79      4.35 o 
  -5  18   9       28.03       30.86      4.53 o 
  -4  18   9       18.31       16.84      2.74 o 
  -3  18   9       11.63        9.57      3.05 o 
  -2  18   9        0.06        3.98      2.59 o 
  -1  18   9        0.18        0.80      2.57 o 
   0  18   9        0.18       -2.59      2.48 o 
   1  18   9        4.27        2.11      5.30 o 
  -8  19   9        6.22       19.76      4.05 o 
  -7  19   9       14.57        6.35      5.84 o 
  -6  19   9       23.73       24.22      4.02 o 
  -5  19   9        1.36        2.00      3.00 o 
  -4  19   9       25.94       22.95      2.93 o 
  -3  19   9        5.72        3.00      2.59 o 
  -2  19   9       13.74       16.27      3.08 o 
  -1  19   9        4.29        2.31      2.73 o 
   0  19   9        3.19        5.14      2.86 o 
   1  19   9        7.60        4.86      3.13 o 
  -7  20   9        2.83        2.57      3.10 o 
  -6  20   9        8.54       13.38      3.49 o 
  -5  20   9       59.39       74.38     10.06 o 
  -4  20   9        3.60        2.95      2.40 o 
  -3  20   9       29.62       28.98      3.42 o 
  -2  20   9        9.41        6.56      2.79 o 
  -1  20   9        6.49        5.08      2.79 o 
   0  20   9        2.11       -0.46      2.73 o 
  -7  21   9        3.79        7.00      3.21 o 
  -6  21   9        5.92       10.46      3.40 o 
  -5  21   9        6.37       14.16      3.54 o 
  -4  21   9       24.92       22.99      3.47 o 
  -3  21   9        4.42        4.99      2.71 o 
  -2  21   9       11.71        7.46      2.80 o 
  -1  21   9        2.21        5.06      3.13 o 
   0  21   9        4.42        4.05      3.04 o 
  -6  22   9       26.23       29.23      4.24 o 
  -5  22   9       55.83       51.31      7.23 o 
  -4  22   9        5.24       -1.08      3.04 o 
  -3  22   9       13.01       14.67      3.16 o 
  -2  22   9        5.85        4.37      3.01 o 
  -1  22   9        0.99       -2.12      2.46 o 
  -6  23   9       24.27       31.49      4.38 o 
  -5  23   9       12.88       13.32      4.91 o 
  -4  23   9       19.88       25.88      3.57 o 
  -3  23   9       16.34       16.03      2.82 o 
  -2  23   9        7.76       10.52      2.96 o 
  -1  23   9        0.90       -0.97      2.67 o 
  -5  24   9       10.44        9.72      3.47 o 
  -4  24   9       11.44       11.94      3.17 o 
  -3  24   9        6.58        3.78      4.02 o 
 -10   0  10        8.66        9.55      7.75 o 
  -9   0  10        2.45        3.27      3.57 o 
  -8   0  10        0.29        4.31      3.48 o 
  -7   0  10       25.67       28.08      4.23 o 
  -6   0  10      325.22      305.57     10.86 o 
  -5   0  10       17.44       24.37      3.95 o 
  -4   0  10       27.49       27.48      3.45 o 
  -3   0  10      166.62      175.89      6.52 o 
  -2   0  10        8.80       14.17      5.34 o 
  -1   0  10       37.49       36.88      3.56 o 
   0   0  10       20.55       19.54      3.33 o 
   1   0  10        1.80        1.36      3.48 o 
   2   0  10       19.87       29.45      4.39 o 
 -10   1  10       26.88       25.68      3.71 o 
  -9   1  10        4.20        7.49      2.65 o 
  -8   1  10       50.24       58.53      3.85 o 
  -7   1  10       77.59       81.10      4.15 o 
  -6   1  10        9.99       12.34      2.50 o 
  -5   1  10      140.81      133.37      4.92 o 
  -4   1  10       65.97       60.66      3.12 o 
  -3   1  10        2.06        1.37      1.76 o 
  -2   1  10       43.06       40.67      2.94 o 
  -1   1  10       94.29       91.24      3.55 o 
   0   1  10       27.10       25.88      2.36 o 
   1   1  10        1.35        5.58      2.05 o 
   2   1  10       38.09       38.99      3.49 o 
 -10   2  10       15.84       17.32      3.46 o 
  -9   2  10        1.20        0.10      2.39 o 
  -8   2  10       85.02       88.25      5.02 o 
  -7   2  10      107.92      103.42      4.57 o 
  -6   2  10       34.36       36.59      3.13 o 
  -5   2  10       34.59       38.01      3.06 o 
  -4   2  10       67.46       70.10      3.38 o 
  -3   2  10       57.28       52.03      2.77 o 
  -2   2  10       78.91       80.61      3.34 o 
  -1   2  10       31.54       33.46      2.47 o 
   0   2  10        6.69       11.29      2.04 o 
   1   2  10        8.22       14.78      2.78 o 
   2   2  10        0.51        0.59      2.57 o 
 -10   3  10       14.68       23.80      4.32 o 
  -9   3  10       10.09       10.99      3.14 o 
  -8   3  10       13.52       19.83      2.94 o 
  -7   3  10       18.09       27.03      3.81 o 
  -6   3  10        8.97        9.02      2.34 o 
  -5   3  10       90.12       93.03      4.20 o 
  -4   3  10       74.94       73.44      3.12 o 
  -3   3  10       10.30       10.27      1.98 o 
  -2   3  10       12.80        6.63      1.83 o 
  -1   3  10       33.12       36.09      2.56 o 
   0   3  10        7.53        7.48      2.05 o 
   1   3  10        1.18        1.47      1.96 o 
   2   3  10       21.08       22.72      2.91 o 
 -10   4  10        6.78       11.31      3.81 o 
  -9   4  10        2.65        5.62      3.45 o 
  -8   4  10       15.15       16.55      3.09 o 
  -7   4  10       19.06       24.42      2.82 o 
  -6   4  10       15.55        9.69      2.36 o 
  -5   4  10       83.27       81.67      3.98 o 
  -4   4  10       62.83       66.01      4.17 o 
  -3   4  10       68.92       70.03      3.53 o 
  -2   4  10       33.52       38.29      3.20 o 
  -1   4  10       41.05       46.79      2.76 o 
   0   4  10        0.45       -1.31      1.83 o 
   1   4  10        1.17        0.84      2.05 o 
   2   4  10        3.67        1.34      3.31 o 
 -10   5  10        9.17       12.88      3.91 o 
  -9   5  10        0.43        0.88      3.46 o 
  -8   5  10       26.93       33.40      3.55 o 
  -7   5  10       41.38       42.07      3.61 o 
  -6   5  10        5.53        4.65      2.24 o 
  -5   5  10       66.39       66.91      3.66 o 
  -4   5  10       42.15       42.60      2.70 o 
  -3   5  10       12.50        9.78      2.05 o 
  -2   5  10       13.75       12.47      1.93 o 
  -1   5  10       35.63       36.48      2.76 o 
   0   5  10        3.55        1.61      1.92 o 
   1   5  10       14.57       12.42      2.51 o 
   2   5  10        6.75        7.02      3.37 o 
 -10   6  10       20.75       26.99      5.56 o 
  -9   6  10        0.03        3.72      3.28 o 
  -8   6  10       21.87       29.59      3.92 o 
  -7   6  10        0.92        3.85      2.92 o 
  -6   6  10       14.47       12.27      2.65 o 
  -5   6  10        9.99       14.52      2.46 o 
  -4   6  10        7.15        3.17      1.85 o 
  -3   6  10       61.85       55.87      3.14 o 
  -2   6  10       21.05       18.34      2.28 o 
  -1   6  10       38.96       39.90      2.80 o 
   0   6  10        1.73        0.86      1.88 o 
   1   6  10        7.63        3.94      4.17 o 
   2   6  10       19.70       18.96      3.56 o 
 -10   7  10       20.57       34.33      7.13 o 
  -9   7  10        9.50        8.33      3.41 o 
  -8   7  10       39.29       48.35      4.56 o 
  -7   7  10        1.22       -2.75      2.73 o 
  -6   7  10        0.38       -1.06      2.55 o 
  -5   7  10      156.88      150.90      6.48 o 
  -4   7  10        9.29        4.75      2.27 o 
  -3   7  10       39.90       38.21      2.80 o 
  -2   7  10       18.32       10.34      2.02 o 
  -1   7  10       15.69       18.41      2.43 o 
   0   7  10       17.20       16.66      2.84 o 
   1   7  10        4.50       16.15      5.10 o 
   2   7  10        5.18        1.85      2.83 o 
 -10   8  10        1.21       -2.41      3.12 o 
  -9   8  10        2.31        1.43      3.18 o 
  -8   8  10       10.31       16.21      3.49 o 
  -7   8  10        9.08       10.49      3.07 o 
  -6   8  10        8.14        9.42      2.91 o 
  -5   8  10        4.81        6.89      2.77 o 
  -4   8  10        2.42        0.92      1.99 o 
  -3   8  10       18.22       25.13      3.74 o 
  -2   8  10        8.59        8.73      2.55 o 
  -1   8  10        4.78        6.03      2.51 o 
   0   8  10       25.86       26.51      3.25 o 
   1   8  10       22.91       16.43      4.64 o 
   2   8  10        2.51        3.76      3.26 o 
  -9   9  10        9.18       10.91      3.61 o 
  -8   9  10       15.96       16.78      3.53 o 
  -7   9  10        1.00       -0.64      2.57 o 
  -6   9  10       22.56       22.42      3.45 o 
  -5   9  10       16.04       18.74      3.25 o 
  -4   9  10       14.74       16.39      2.54 o 
  -3   9  10       24.83       27.16      3.11 o 
  -2   9  10       16.89       11.08      2.50 o 
  -1   9  10        9.95       14.42      2.77 o 
   0   9  10       10.82       10.07      2.83 o 
   1   9  10       21.28       21.24      4.24 o 
   2   9  10        4.79        3.37      2.98 o 
  -9  10  10        8.71       13.54      3.71 o 
  -8  10  10       15.87       22.90      4.82 o 
  -7  10  10       22.22       24.93      3.65 o 
  -6  10  10       16.22       13.51      3.20 o 
  -5  10  10       45.41       45.12      4.11 o 
  -4  10  10       41.13       44.98      3.25 o 
  -3  10  10       10.04        6.94      2.84 o 
  -2  10  10        0.32       -2.90      1.94 o 
  -1  10  10       42.14       49.93      3.80 o 
   0  10  10        7.57        8.51      3.02 o 
   1  10  10       32.42       35.39      3.74 o 
  -9  11  10       12.97       15.20      3.75 o 
  -8  11  10       22.52       22.27      3.71 o 
  -7  11  10        1.69       -0.06      2.74 o 
  -6  11  10       10.12        7.99      2.95 o 
  -5  11  10       15.19       21.34      3.35 o 
  -4  11  10        2.11        6.25      2.26 o 
  -3  11  10       67.65       55.62      3.88 o 
  -2  11  10       11.68        5.09      2.88 o 
  -1  11  10       74.39       69.78      4.25 o 
   0  11  10       35.62       37.77      3.65 o 
   1  11  10       11.55       16.84      3.69 o 
  -9  12  10        4.40        4.48      3.39 o 
  -8  12  10        2.96        3.73      4.45 o 
  -7  12  10       17.35       22.12      3.78 o 
  -6  12  10        0.11       -1.24      2.71 o 
  -5  12  10       27.73       32.56      3.69 o 
  -4  12  10       41.12       38.50      3.11 o 
  -3  12  10       23.86       29.40      3.78 o 
  -2  12  10       10.91        8.55      4.05 o 
  -1  12  10       27.35       33.10      3.37 o 
   0  12  10       32.69       32.80      3.65 o 
   1  12  10       28.63       29.15      4.60 o 
  -9  13  10        3.64        2.59      3.24 o 
  -8  13  10       19.39       18.13      3.61 o 
  -7  13  10        7.15        9.00      3.41 o 
  -6  13  10       18.58       16.22      3.35 o 
  -5  13  10       17.42       16.36      3.17 o 
  -4  13  10        1.98        3.32      2.18 o 
  -3  13  10       15.10       16.34      3.21 o 
  -2  13  10       25.58       17.01      2.95 o 
  -1  13  10       19.28       15.54      2.80 o 
   0  13  10       13.32       15.25      3.37 o 
   1  13  10       33.97       32.81      4.12 o 
  -8  14  10        6.89        9.79      3.37 o 
  -7  14  10       22.18       21.62      3.63 o 
  -6  14  10        4.82        4.15      2.98 o 
  -5  14  10       62.25       67.29      4.74 o 
  -4  14  10       18.65       20.51      2.78 o 
  -3  14  10       11.33       13.49      3.29 o 
  -2  14  10        0.56       -0.13      2.12 o 
  -1  14  10       14.31       13.30      3.24 o 
   0  14  10        8.91        8.57      3.71 o 
   1  14  10        3.42        0.32      5.20 o 
  -8  15  10       26.79       28.62      4.67 o 
  -7  15  10        4.10        6.88      4.21 o 
  -6  15  10        4.45        7.44      3.10 o 
  -5  15  10       17.78       20.89      3.52 o 
  -4  15  10       47.53       49.12      5.86 o 
  -3  15  10       24.82       23.55      3.57 o 
  -2  15  10        7.67        4.02      2.74 o 
  -1  15  10       13.74       13.33      3.20 o 
   0  15  10       11.05       19.77      6.24 o 
  -8  16  10        7.63        5.73      3.64 o 
  -7  16  10       60.53       57.30     14.50 o 
  -6  16  10       13.94       13.59      3.80 o 
  -5  16  10        3.20        6.38      3.52 o 
  -4  16  10        0.87        1.78      2.47 o 
  -3  16  10       22.74       26.73      3.59 o 
  -2  16  10        1.87       -1.08      2.54 o 
  -1  16  10        3.22        3.34      2.89 o 
   0  16  10       13.39       16.41      3.54 o 
  -8  17  10       19.39       18.15      4.31 o 
  -7  17  10        0.09        0.18      3.22 o 
  -6  17  10       21.56       21.63      4.19 o 
  -5  17  10        3.98        3.99      3.42 o 
  -4  17  10        7.24        8.37      2.73 o 
  -3  17  10        3.82        2.38      2.72 o 
  -2  17  10        2.08        4.57      2.79 o 
  -1  17  10        2.39        2.48      2.93 o 
   0  17  10        2.11        3.37      3.12 o 
  -7  18  10        7.48        5.93      3.61 o 
  -6  18  10       17.10       22.50      4.16 o 
  -5  18  10       11.19        9.49      3.74 o 
  -4  18  10       16.72       18.62      3.08 o 
  -3  18  10        8.80        6.41      3.11 o 
  -2  18  10        0.11       -1.57      2.60 o 
  -1  18  10        1.63        3.28      5.13 o 
  -7  19  10        1.77        0.17      3.34 o 
  -6  19  10        5.33        9.36      4.54 o 
  -5  19  10        6.68        1.25      8.98 o 
  -4  19  10       20.29       23.57      3.16 o 
  -3  19  10       19.13       16.64      4.76 o 
  -2  19  10        1.30       -0.58      2.99 o 
  -1  19  10        4.59        4.66      4.12 o 
  -6  20  10        3.31        0.80      3.33 o 
  -5  20  10        9.25        9.79      4.67 o 
  -4  20  10        3.61        5.33      2.72 o 
  -3  20  10        4.39        1.90      2.94 o 
  -2  20  10        9.40        2.69      4.66 o 
  -5  21  10        1.54        5.35      3.57 o 
  -4  21  10        4.73        4.41      2.74 o 
  -3  21  10        6.36        0.92      6.04 o 
  -9   0  11        1.51        4.33      4.09 o 
  -8   0  11        8.36       12.28      4.01 o 
  -7   0  11        2.00       12.30      3.76 o 
  -6   0  11        4.60        8.60      3.79 o 
  -5   0  11       17.39       22.02      4.14 o 
  -4   0  11        0.64        3.58      2.82 o 
  -3   0  11        1.03       -0.32      2.85 o 
  -2   0  11        0.30        2.66      3.22 o 
  -1   0  11        0.00        4.29      2.58 o 
   0   0  11        1.52       -2.93      3.11 o 
   1   0  11       16.03       21.54      7.12 o 
  -9   1  11        2.12        5.67      3.18 o 
  -8   1  11       13.08       10.30      2.86 o 
  -7   1  11       72.89       72.50      4.21 o 
  -6   1  11       71.64       79.40      4.29 o 
  -5   1  11        6.59        2.06      2.32 o 
  -4   1  11       54.07       63.71      3.89 o 
  -3   1  11        0.18       -1.54      1.84 o 
  -2   1  11        2.04        0.57      1.78 o 
  -1   1  11        3.03        1.60      1.84 o 
   0   1  11        1.60        0.37      2.07 o 
   1   1  11        1.84        8.22      4.15 o 
  -9   2  11       39.53       40.45      4.13 o 
  -8   2  11        2.78        6.99      2.92 o 
  -7   2  11        5.12        3.39      2.35 o 
  -6   2  11       22.33       23.49      3.03 o 
  -5   2  11        7.28        6.31      2.55 o 
  -4   2  11        8.34        9.25      2.22 o 
  -3   2  11       21.19       23.46      3.71 o 
  -2   2  11       22.51       30.51      4.44 o 
  -1   2  11        0.05       -0.18      1.95 o 
   0   2  11        2.50        1.82      2.13 o 
   1   2  11        6.57        9.43      2.73 o 
  -9   3  11       10.87       12.75      3.86 o 
  -8   3  11        9.89       13.19      3.17 o 
  -7   3  11        3.37        4.59      2.47 o 
  -6   3  11       27.87       33.82      3.27 o 
  -5   3  11       34.07       32.94      3.20 o 
  -4   3  11       57.27       55.72      2.98 o 
  -3   3  11       29.57       30.27      2.78 o 
  -2   3  11        1.69        6.35      3.04 o 
  -1   3  11       10.49        8.72      2.25 o 
   0   3  11        1.81        0.99      2.18 o 
   1   3  11        2.53        4.43      2.73 o 
  -9   4  11        5.12        4.31      3.63 o 
  -8   4  11        4.79        5.81      3.35 o 
  -7   4  11        1.97        1.19      2.54 o 
  -6   4  11       92.20       91.03      4.78 o 
  -5   4  11        6.91       10.38      2.61 o 
  -4   4  11        3.80        7.87      2.05 o 
  -3   4  11        0.15        2.62      2.20 o 
  -2   4  11       10.62       11.83      3.16 o 
  -1   4  11       25.09       25.54      2.67 o 
   0   4  11       17.70       15.92      2.59 o 
   1   4  11       16.91       23.48      3.67 o 
  -9   5  11       22.07       29.16      4.53 o 
  -8   5  11       18.30       26.26      4.21 o 
  -7   5  11        8.54        7.83      3.15 o 
  -6   5  11       51.97       55.29      6.38 o 
  -5   5  11       29.28       28.65      3.95 o 
  -4   5  11       12.34       14.03      2.64 o 
  -3   5  11       13.90       13.92      2.98 o 
  -2   5  11       35.88       47.65      6.39 o 
  -1   5  11       28.40       34.32      3.12 o 
   0   5  11       28.52       32.93      3.71 o 
  -9   6  11       10.59       15.21      4.05 o 
  -8   6  11       20.70       26.26      4.07 o 
  -7   6  11        0.50       -1.34      2.89 o 
  -6   6  11       54.30       56.40      4.70 o 
  -5   6  11       16.30       19.41      3.52 o 
  -4   6  11       12.26       10.92      2.66 o 
  -3   6  11        1.18        0.74      2.40 o 
  -2   6  11        0.16       -1.92      2.02 o 
  -1   6  11        1.58        7.24      2.79 o 
   0   6  11       11.56       14.55      3.28 o 
  -9   7  11       18.28       28.70      4.35 o 
  -8   7  11        4.78        6.56      3.40 o 
  -7   7  11        8.06        4.81      3.20 o 
  -6   7  11       17.26       16.56      3.58 o 
  -5   7  11       10.45       10.37      3.22 o 
  -4   7  11       11.90        7.73      3.27 o 
  -3   7  11        5.10        5.45      2.58 o 
  -2   7  11        3.64        4.37      2.58 o 
  -1   7  11       23.95       25.95      3.41 o 
   0   7  11       22.18       24.92      3.60 o 
  -9   8  11       46.31       53.89      5.25 o 
  -8   8  11       12.89       19.69      3.84 o 
  -7   8  11        8.78       10.17      3.43 o 
  -6   8  11        1.86        4.40      2.98 o 
  -5   8  11       10.73       14.89      4.02 o 
  -4   8  11        2.57       -1.83      2.17 o 
  -3   8  11        0.36        4.60      2.49 o 
  -2   8  11       13.08       17.86      3.14 o 
  -1   8  11        6.15        9.55      2.93 o 
   0   8  11        3.01        0.93      3.05 o 
  -9   9  11        6.28        8.69      3.72 o 
  -8   9  11        2.76        5.94      3.43 o 
  -7   9  11        8.29       11.28      3.78 o 
  -6   9  11        2.69        1.55      2.97 o 
  -5   9  11        4.32        6.95      3.60 o 
  -4   9  11        1.93       -0.37      2.22 o 
  -3   9  11        8.06        6.94      2.78 o 
  -2   9  11       10.71        8.90      2.92 o 
  -1   9  11       50.08       56.31      4.26 o 
   0   9  11       24.01       20.98      4.59 o 
  -8  10  11        5.65       10.46      3.55 o 
  -7  10  11        1.10        2.75      3.04 o 
  -6  10  11        8.49        6.93      3.21 o 
  -5  10  11       10.68       15.71      3.44 o 
  -4  10  11        2.34        0.22      2.28 o 
  -3  10  11       10.65       11.82      2.95 o 
  -2  10  11        3.19        4.29      2.48 o 
  -1  10  11        2.60        9.57      2.89 o 
   0  10  11        8.20        7.78      3.01 o 
  -8  11  11        0.83        2.65      3.26 o 
  -7  11  11       14.98       19.39      3.73 o 
  -6  11  11       19.85       14.62      4.60 o 
  -5  11  11       11.73       10.89      3.39 o 
  -4  11  11        7.48        3.14      2.41 o 
  -3  11  11        2.54        4.05      2.96 o 
  -2  11  11       14.51       20.36      4.03 o 
  -1  11  11       13.76       16.08      3.13 o 
   0  11  11       30.89       32.54      5.24 o 
  -8  12  11       18.17       18.44      5.40 o 
  -7  12  11       17.65       20.38      3.88 o 
  -6  12  11       23.04       21.87      3.87 o 
  -5  12  11        2.61        1.97      2.99 o 
  -4  12  11        0.74       -0.23      2.23 o 
  -3  12  11        3.04       -0.26      2.46 o 
  -2  12  11        8.80        7.76      2.66 o 
  -1  12  11       26.37       32.21      3.76 o 
  -8  13  11        2.04        0.70      3.21 o 
  -7  13  11        7.37        5.87      3.35 o 
  -6  13  11        0.95        1.39      3.02 o 
  -5  13  11        0.30        0.09      2.88 o 
  -4  13  11        1.29        4.67      2.46 o 
  -3  13  11        8.84        9.64      2.96 o 
  -2  13  11        4.88        7.40      3.11 o 
  -1  13  11       39.12       44.63      4.50 o 
  -7  14  11        1.76        5.55      3.25 o 
  -6  14  11        9.24       10.15      3.45 o 
  -5  14  11        2.76        8.14      3.27 o 
  -4  14  11       14.28       12.26      2.98 o 
  -3  14  11        4.80        8.11      3.18 o 
  -2  14  11        4.14        2.74      3.03 o 
  -1  14  11        2.64        4.75      3.20 o 
  -7  15  11       18.20       18.71      4.33 o 
  -6  15  11        3.28        4.08      3.56 o 
  -5  15  11        2.27        5.19      4.38 o 
  -4  15  11       14.01       15.31      3.09 o 
  -3  15  11        0.84        0.47      3.21 o 
  -2  15  11        3.45        3.60      3.12 o 
  -6  16  11        4.71       -0.36      3.34 o 
  -5  16  11        1.47        2.63      3.49 o 
  -4  16  11        0.17        2.52      2.93 o 
  -3  16  11        1.49       -0.31      3.05 o 
  -2  16  11        4.28        5.04      3.26 o 
  -5  17  11       14.47       12.92      4.08 o 
  -4  17  11        3.87        2.60      2.89 o 
  -3  17  11        0.07        0.71      3.07 o 
  -8   0  12        7.77        8.01      5.36 o 
  -7   0  12       25.64       23.81      4.83 o 
  -6   0  12        0.44        1.78      3.74 o 
  -5   0  12        3.37        0.92      3.56 o 
  -4   0  12        2.48        4.87      3.18 o 
  -3   0  12        7.61        9.49      3.26 o 
  -2   0  12        2.41        2.18      3.22 o 
  -1   0  12        0.65        0.51      4.16 o 
  -8   1  12        2.63        0.47      2.95 o 
  -7   1  12        4.12        5.85      2.75 o 
  -6   1  12        1.02       -1.30      2.62 o 
  -5   1  12        1.20        5.36      2.66 o 
  -4   1  12        6.92        8.03      2.36 o 
  -3   1  12        0.32       -2.82      1.88 o 
  -2   1  12       10.37       10.32      2.94 o 
  -1   1  12        0.71        2.24      2.70 o 
  -8   2  12        2.87       -0.50      3.15 o 
  -7   2  12        3.66       -2.76      2.80 o 
  -6   2  12        8.94        8.34      3.85 o 
  -5   2  12       14.87       17.86      3.10 o 
  -4   2  12       10.28        7.72      2.60 o 
  -3   2  12        5.17        5.51      2.64 o 
  -2   2  12        5.63       14.42      3.24 o 
  -1   2  12        5.10        6.13      2.59 o 
  -8   3  12        2.01        5.72      3.59 o 
  -7   3  12       14.74       10.44      3.79 o 
  -6   3  12        3.87        9.95      3.56 o 
  -5   3  12       15.73       15.71      3.88 o 
  -4   3  12        0.49       -0.74      2.57 o 
  -3   3  12        3.94        0.56      2.65 o 
  -2   3  12       19.43       19.14      2.92 o 
  -1   3  12        0.81        4.34      2.86 o 
  -8   4  12        4.63        7.42      3.65 o 
  -7   4  12        9.10        9.90      3.64 o 
  -6   4  12       26.16       29.69      4.35 o 
  -5   4  12        1.67        6.06      3.40 o 
  -4   4  12        8.79        9.80      2.62 o 
  -3   4  12        2.46       -0.22      2.75 o 
  -2   4  12        0.76        2.98      2.74 o 
  -8   5  12        2.78        1.95      3.47 o 
  -7   5  12       13.34       17.18      4.00 o 
  -6   5  12        6.19        5.70      3.43 o 
  -5   5  12       36.55       42.56      4.65 o 
  -4   5  12       10.99       10.14      2.76 o 
  -3   5  12        2.25        3.28      2.75 o 
  -2   5  12        8.09       11.15      3.02 o 
  -8   6  12        2.43        1.45      3.40 o 
  -7   6  12        5.34        4.78      3.78 o 
  -6   6  12       43.64       52.16      5.04 o 
  -5   6  12       11.40       20.92      3.83 o 
  -4   6  12        2.17        4.95      2.73 o 
  -3   6  12       12.73       12.61      3.62 o 
  -2   6  12        0.92        3.05      2.77 o 
  -7   7  12        3.13       -0.53      3.34 o 
  -6   7  12        9.90       11.02      3.62 o 
  -5   7  12       15.57       16.62      3.82 o 
  -4   7  12        8.45        4.09      3.52 o 
  -3   7  12        3.10       -0.45      2.68 o 
  -2   7  12        7.24        6.99      3.77 o 
  -7   8  12        6.40       10.81      3.75 o 
  -6   8  12       10.38       10.38      3.71 o 
  -5   8  12       14.73       10.16      3.57 o 
  -4   8  12        3.88        6.07      2.75 o 
  -3   8  12        0.98        5.80      2.87 o 
  -2   8  12       16.39       19.37      3.49 o 
  -7   9  12        2.38        6.39      3.72 o 
  -6   9  12        8.98        7.97      3.58 o 
  -5   9  12        6.00        5.33      3.35 o 
  -4   9  12       16.92       16.50      3.19 o 
  -3   9  12        7.11        9.17      3.14 o 
  -2   9  12        9.62       10.52      3.00 o 
  -7  10  12        1.61        2.45      3.51 o 
  -6  10  12       11.35       11.82      3.72 o 
  -5  10  12       18.55       21.85      4.80 o 
  -4  10  12       10.03        9.57      2.96 o 
  -3  10  12        7.39       13.73      3.19 o 
  -6  11  12        1.11       -4.05      3.17 o 
  -5  11  12       14.42       19.22      3.97 o 
  -4  11  12        1.59        0.92      2.59 o 
  -3  11  12       10.66       13.78      3.68 o 
  -5  12  12        2.60        3.56      3.31 o 
  -4  12  12        2.81        3.98      2.71 o 
                                                 
